# Supplementary material for: Spatio-temporal evolution and driving factors of new urbanization in central China based on multi-source data
Source: PLoS One. 2024 Mar 11;19(3):e0298099. doi: 10.1371/journal.pone.0298099 (PMC10927136; doi:10.1371/journal.pone.0298099)
Supplement: S1 Data — (XLS) [file pone.0298099.s001.xls]

## Sheet: central China
prefecture-level city	year	population urbanization				economic urbanization					social urbanization					spatial urbanization					ecological urbanization
		urban population(people)	urban population density(ten thousand people/km2)	permanent resident urbanization rate(%)	proportion of employment in secondary and tertiary industries(%)	GDP per capita(yuan)	proportion of output value of secondary industry(%)	proportion of output value of tertiary industry(%)	per capita disposable income of urban residents(yuan)	night light index	health technician(people)	total retail sales of consumer goods(ten thousand yuan)	investment in fixed assets(ten thousand yuan)	urban registered unemployment rate(%)	per capita educational expenditure(yuan)	proportion of built-up areas(%)	urban economic density(ten thousand yuan/km2)	per capita built-up area(m2)	per capita urban road area(m2)	per capita green park area(m2)	energy consumption per ten thousand yuan GDP(tce/ ten thousand yuan)	urban sewage treatment rate(%)	green coverage rate of built-up areas(%)	per capita municipal solid waste removal volume(t)	per capita industrial wastewater discharge(t)	normalized difference vegetation index
	TYPE	P	P	P	P	P	N	P	P	P	P	P	P	N	P	P	P	P	P	P	N	P	P	P	N	P
Hefei	2013	5.16056e+06	4256	67.8	79.7	61555	55.3	39.4	28082.7	2.20385	43182	14808408	45353715	3.25	1372.53	0.0343381	4103.11	51.6328	16.54	11.76	0.581	98.8	41.88	0.130724	47.9896	0.724669
Hefei	2014	5.31794e+06	4592	69.1	82	67689	55.2456	39.8833	29348	2.22026	45673	19496970	53026372	2.96	1413.57	0.0352119	4587.23	52.3649	16.4	13.32	0.536786	98.9	45.2	0.143217	54.8337	0.694446
Hefei	2015	5483808	3357	70.4	83.7	73102	52.5996	42.7465	31989	2.25222	47893	21836501	58519010	2.8	1531.38	0.0363478	5094.76	53.4052	16.78	13.39	0.4	99.65	42.93	0.156685	57.0422	0.692661
Hefei	2016	5.66961e+06	3553	72.05	84.6	80138	50.7021	44.992	34852	2.43446	51985	24456959	65011693	3.03	1513.21	0.0401922	5718.01	58.4572	17.04	13.5	0.347	99.71	41.78	0.183378	63.9751	0.728643
Hefei	2017	5.87441e+06	3514	73.75	85.5	88456	49.0168	47.0885	37972	3.02845	56434	27285104	63514289	2.86	1780.22	0.0402796	6436.56	57.876	17.97	13.97	0.323	99.72	43.07	0.215334	56.131	0.717174
Hefei	2018	6.06312e+06	3810	74.97	87	97470	46.1753	50.2763	41688	3.18974	60999	29767420	6.80111e+07	2.94	2021.73	0.0407165	7518.68	57.6205	18.8	13.34	0.31	99.14	43.37	0.205258	67.8092	0.736968
Hefei	2019	6.25066e+06	3893	76.33	88.9	115623	36.2969	60.6013	45404.2	3.28023	71918	43782159	7.41321e+07	2.8	2369.68	0.0420271	8187.16	58.7373	19.5	13.31	0.300669	97.36	43.08	0.222249	68.1206	0.698655
Hefei	2020	7.71243e+06	4216	82.28	89.8	108427	35.6322	61.0597	48282.8	3.57803	75620	45137605	7.76163e+07	3.06	2107.48	0.0439493	8742.3	53.6625	18.76	12.67	0.294746	97.75	41.99	0.184789	60.4124	0.717599
Hefei	2021	7954386	5014	84.04	85.2	121187	36.5485	60.3755	53207.6	4.0479	80756	51116824	8.03329e+07	2.77	2220.79	0.0442988	9971.87	53.5658	14.38	10.41	0.285314	95.44	44.18	0.211854	63.3936	0.71774
Huaibei	2013	1.25316e+06	3937	58.5	66	32996	67.2	24.7	22460.4	2.14867	10200	1954577	7005287	4.13	766.37	0.0291864	2628.35	37.3456	12.89	14.86	0.975	97.68	44.61	0.137992	21.9359	0.806157
Huaibei	2014	1291082	3930	59.8	66.7	35324	63.4195	28.9466	23787	1.5706	10632	2528758	8408397	4.01	812.038	0.0291864	2810.22	37.0542	13.32	14.96	0.897292	97.87	44.62	0.0964335	21.5563	0.790599
Huaibei	2015	1.32384e+06	3883	60.76	67.1	35057	58.0715	34.1259	25690	1.67559	10796	2833546	9252996	4.1	1020.37	0.0310106	2826.12	39.0123	14.75	15.21	0.842	97.93	44.86	0.0998256	21.2824	0.802642
Huaibei	2016	1.37183e+06	3550	62.13	67.8	36427	56.3446	35.9511	27248	1.63212	10848	3158564	9588824	4.16	1161.77	0.0310106	3002.88	38.4964	16.91	16.72	0.738	97.97	44.98	0.104438	21.4583	0.818756
Huaibei	2017	1.41717e+06	3580	63.61	68.5	41660	56.6206	36.4509	29578	1.914	11396	3531274	10558355	2.6	1133.36	0.0321051	3440.02	39.4991	17.32	16.7	0.702	98.06	44.36	0.127833	21.325	0.797022
Huaibei	2018	1.46764e+06	3631	65.11	69	43962	54.8087	38.5641	32152	1.96427	11572	3244805	1.15329e+07	2.57	1308.12	0.0324699	3683.11	39.4836	18.36	17.43	0.686	98.71	45.82	0.155273	21.7293	0.770172
Huaibei	2019	1495476	3554	65.88	68	47654	42.7	50.5	34726.5	2.35744	12619	4549323	1.27784e+07	2.56	1446.9	0.0324699	3932.65	39.207	20.24	18.08	0.661373	98.84	45.38	0.136564	25.7974	0.793295
Huaibei	2020	1.26459e+06	3476	64.16	69.2	56661	41.7341	51.0866	36428.1	2.69551	14245	4608051	1.39668e+07	2.75	1789.46	0.0328347	4082.71	45.6621	21.21	18.48	0.667722	97.63	45.25	0.149518	28.5287	0.78683
Huaibei	2021	1.27876e+06	3529	64.78	67.79	62019	42.0516	50.8912	39688.5	3.07065	14484	5212791	1.53216e+07	2.67	1851.84	0.0328347	4461.95	45.5927	21.85	18.21	0.643016	98.15	47.28	0.158764	31.7123	0.783432
Bozhou	2013	1.70269e+06	4062	34.4	56.9	19212	37.6	42.6	22604.8	0.725946	12864	3450943	5414925	3.84	769.188	0.00574943	1093.33	9.89962	38.2	11.5	0.612	96.91	39.93	0.0210518	7.46512	0.83028
Bozhou	2014	1783572	4155	35.7	56	20900	38.4	42.6	21192	0.67335	13957	3884077	6508985	3.64	737.378	0.00633611	1194.3	10.8086	39.82	11.52	0.584766	96.93	36.31	0.0353082	7.61809	0.828518
Bozhou	2015	1.86533e+06	3693	36.96	55.5	21774	38.8	43.1	23120	0.733516	15011	4363789	7673005	3.76	889.449	0.00657078	1251.89	11.0959	46.04	14.04	0.458	98.12	36.51	0.0349918	8.55178	0.83422
Bozhou	2016	1.95381e+06	3936	38.28	62.4	24334	36.2	46.7	25053	0.735225	15830	4921376	8748940	2.76	1001.63	0.00727479	1409.03	12.1473	45.53	13.39	0.399	94.09	36.79	0.039185	10.5388	0.856514
Bozhou	2017	2.05563e+06	4051	39.77	63.2	27221	35.4	49.1	27246	1.2125	17193	5507020	10672145	2.88	1132.17	0.00809614	1585.8	13.3493	34.76	14.14	0.376	96.6	34.03	0.0463551	10.4067	0.827674
Bozhou	2018	2.14778e+06	4200	41.01	63.9	31120	35.7	50.7	29828	1.42384	19992	5900454	1.25878e+07	2.75	1223.95	0.00833081	1820.26	13.5569	37.13	15.84	0.355	97.27	37.1	0.0477354	10.3853	0.785355
Bozhou	2019	2.22204e+06	4264	42.22	64.5	34875	34.9	51.4	32409	1.45634	22650	9668843	1.42242e+07	2.68	1454.98	0.00844815	2041.94	13.6804	38.84	16.58	0.33796	97.96	37.32	0.0513015	13.1294	0.814924
Bozhou	2020	2.12445e+06	4430	42.5	68.9	36167	34	51.7	34159.1	1.54599	28255	9917055	1.37548e+07	2.37	1606.24	0.00868282	2119.03	14.8038	41.93	18.06	0.339819	97.99	39.89	0.0592754	15.206	0.809318
Bozhou	2021	2.15345e+06	4632	43.19	61.41	39521	34.5	51.7	37318.9	1.66057	30243	11909771	1.38924e+07	2.54	1548.46	0.00880015	2314.65	15.0421	42.15	18.37	0.33812	98	43.18	0.0306659	17.2784	0.803199
Suzhou	2013	1.96606e+06	3165	36.2	57.5	19145	39	38.3	21712.5	0.794608	18754	3036694	7732978	3.7	793.987	0.00704296	1031.49	12.8887	24.16	11.73	0.751	99.1	38.16	0.0313012	6.7758	0.818683
Suzhou	2014	2051764	3224	37.4	58.1	21520	39.1	39.5	21941	0.775455	19942	3771609	9457973	3.21	821.415	0.00724419	1158.39	13.1243	27.06	12.39	0.70226	99.47	44.09	0.0315166	6.85928	0.804877
Suzhou	2015	2.14611e+06	3572	38.73	59.9	23120	38	41.6	23630	0.779869	21416	4344984	11333940	2.99	1010.42	0.00754603	1243.35	13.535	26.78	12.89	0.594	99.16	44.5	0.0370136	7.99466	0.817265
Suzhou	2016	2.24128e+06	3484	40.03	60.7	26308	36.7	46	25533	0.709623	22239	4769222	12699776	2.42	1109.16	0.00794849	1413.46	14.1097	27.9	13.41	0.504	98.05	42.66	0.0437221	7.32274	0.835026
Suzhou	2017	2.35101e+06	3546	41.56	62.1	29486	35.5	48.1	27703	0.968296	22830	5336759	14029739	3.01	1204.26	0.00825033	1582.73	14.4956	31.51	13.59	0.474	98.98	41.53	0.0352313	8.63194	0.816522
Suzhou	2018	2.42823e+06	3517	42.74	64.4	32980	35.6	50	30173	1.00075	23450	5543424	1.62043e+07	2.6	1324.6	0.0087534	1768.61	15.3131	31.96	13.7	0.452	98.42	39.7	0.0334425	7.34678	0.801492
Suzhou	2019	2505720	3573	43.96	64.7	36642	35	50.3	32643.1	1.22508	24443	10479332	1.83757e+07	2.36	1459.79	0.00905524	1965.02	15.7895	32.01	13.62	0.435276	95.14	38.57	0.0333333	7.26491	0.811795
Suzhou	2020	2.33088e+06	3602	43.76	61.2	36946	34.4	49.6	34373.2	1.36648	30160	10825663	1.94599e+07	2.93	1669.56	0.00915585	1981.33	17.0844	32.24	14.84	0.422479	96.38	39.67	0.0369286	10.6036	0.809936
Suzhou	2021	2.39785e+06	3636	45.03	61.08	40688	35.5	49.2	37277.7	1.58288	32638	12395382	2.25346e+07	2.42	1733.36	0.00925646	2180.97	17.277	32.2	18.76	0.406847	98.33	42.66	0.0384038	12.6085	0.807741
Bengbu	2013	1.60054e+06	2516	49.7	50.7	34366	49.1	35.7	22738.9	1.02431	15591	4248198	10608899	3.1	1052.69	0.0201115	1858.58	36.9519	17.48	11.16	0.64	99.95	38.81	0.0875045	41.6066	0.796618
Bengbu	2014	1658322	2544	50.9	54.3	37994	49.5	36.1	24147	1.11019	16274	5065648	12441839	3.21	1088.98	0.0214636	2074.02	38.981	19.24	12.79	0.59648	99.3	38.81	0.0941068	41.8386	0.75881
Bengbu	2015	1.71877e+06	2599	52.22	55.5	41223	44.9	41.1	26369	1.25135	17306	5706475	14579714	3.18	1389.88	0.0233226	2260.77	41.9274	19.96	12.89	0.492	99.5	38.88	0.0899617	44.2304	0.764334
Bengbu	2016	1.79008e+06	2618	53.74	56.5	46073	43.8	43	28653	1.29957	17987	6439881	16664290	2.86	1487.44	0.0245057	2538.41	43.5305	20.12	13.03	0.408	99.51	40.02	0.100841	46.1423	0.804284
Bengbu	2017	1.86765e+06	2624	55.31	57.2	51611	43.2	44.8	31160	1.53641	19050	7251307	19125546	3.1	1562.05	0.0248437	2856.62	43.5336	20.7	13.21	0.38	99.51	41.06	0.108893	43.3974	0.798732
Bengbu	2018	1.9409e+06	2630	57.22	57.4	58125	42.5	46.6	34094	1.66824	19958	8234556	2.18012e+07	3.18	1536.76	0.0251817	3222.07	43.9269	22.15	13.56	0.358	98	41.78	0.10908	40.3302	0.76438
Bengbu	2019	1.99875e+06	2643	58.58	58.4	61370	40.1	48.3	37027.7	1.6317	21346	12021072	2.32837e+07	2.3	1735.44	0.0255197	3407.17	44.2556	26.39	13.7	0.32288	98	42.73	0.108441	38.5815	0.793489
Bengbu	2020	1.81632e+06	2684	55.08	67.1	61255	38.6	48.7	39116	1.7607	26197	12025026	2.2492e+07	2.6	1793.72	0.0258577	3411.1	46.3974	26.65	14.63	0.326561	98.01	43.06	0.116115	42.2974	0.785534
Bengbu	2021	1887373	2706	56.9	57.14	60117	33.9	52.4	42656	1.96274	26484	12874690	1.79037e+07	1.48	1879.57	0.0261957	3361.45	46.729	26.83	14.71	0.322642	98.02	44.12	0.119566	44.2327	0.781134
Fuyang	2013	2.79322e+06	2318	36.2	58.5	18707	39.7	42.8	20933.1	0.771765	26243	5080164	6452575	2.09	780.081	0.0100256	1469.74	12.7008	20.55	10.01	0.937	90.01	33.26	0.0329313	7.4753	0.826203
Fuyang	2014	2933625	2243	37.5	64.7	20486	39.1	44.2	21715	0.810612	28217	5984073	8051320	1.53	831.03	0.0114578	1621.04	14.3168	23.73	12.26	0.896053	90.03	33.98	0.0309983	6.89761	0.804459
Fuyang	2015	3.06657e+06	2290	38.81	65.8	21620	38	45.9	23496	0.932587	30075	6747084	10049810	2.4	1046.27	0.0124808	1726.29	15.4401	23.73	12.31	0.787	90.04	33.99	0.0319306	7.20623	0.794072
Fuyang	2016	3.21558e+06	2353	40.24	66.1	23982	36.9	47.9	25483	1.02537	35010	7593756	12926242	2.68	1157.4	0.0126854	1930.79	15.5175	26.22	13.95	0.692	94.09	38.55	0.038681	8.92004	0.835761
Fuyang	2017	3.37866e+06	2502	41.75	66.6	26774	37.7	47.7	27713	1.44479	36733	8520195	16325100	1.92	1197.01	0.0132992	2177.5	16.0641	25.14	13.13	0.653	96.85	36.75	0.0451029	8.94027	0.798719
Fuyang	2018	3.5529e+06	2678	43.29	67.1	29942	38.4	48.7	30279	1.694	41361	9621987	1.99362e+07	2.14	1301.56	0.0143223	2462.75	17.0582	24.15	19.7	0.609	98.67	40.03	0.052393	9.31499	0.750262
Fuyang	2019	3.68517e+06	3024	44.62	67.7	33161	37.5	49.4	32844.4	1.87274	42679	17745845	2.27073e+07	2.04	1429.45	0.0148338	2747.88	17.5566	23.07	18.35	0.576662	96.31	40.58	0.0399564	9.67672	0.760679
Fuyang	2020	3.44293e+06	3236	41.97	67.8	33408	36.3	49.1	34562.2	2.09177	50113	18365568	2.44104e+07	2.33	1501.71	0.0156522	2787.16	18.651	23.07	17.73	0.60094	97.83	39.54	0.0455183	10.9602	0.769887
Fuyang	2021	3.49229e+06	3184	42.74	65.54	37524	37.5	48.9	37379	2.28176	52669	22296167	2.77302e+07	2.24	1503.19	0.0159591	3142.23	19.0919	24.95	18.37	0.576301	98.02	43.25	0.0486966	13.7327	0.760276
Huainan	2013	1.5718e+06	2546	66.7	79.6	28107	54.43	34.78	22919.6	1.06137	13197	2912336	8005251	4	955.356	0.0190271	1690.13	44.9815	13.88	12	0.861	98.18	39.72	0.133799	32.4206	0.80827
Huainan	2014	1612625	2183	67.9	78.3	28064	49.31	39.32	26267	1.14254	13423	3483816	7552729	4	837.562	0.0190271	1667.4	44.6316	13.92	12.17	0.84731	98.18	39.72	0.134737	26.6526	0.775162
Huainan	2015	2.08165e+06	2213	60.67	65.7	28097	44.76	43.43	28106	1.05753	13896	4591704	9197254	4	682.195	0.0193861	1646.67	31.4768	15	12.29	0.73	96.69	40.05	0.093556	20.4016	0.77293
Huainan	2016	2144448	2247	62.05	71.5	30184	41.9	46.39	28098	0.965605	17014	5124626	9549513	4	1079.61	0.0197451	1758.14	31.8287	15.43	12.6	0.773	97.47	40.8	0.0923611	20.9115	0.812497
Huainan	2017	2.21285e+06	2318	63.46	72.5	33624	41.52	47.47	30405	1.3373	17305	5734456	10218461	3.1	1281.04	0.0186681	1949.45	29.8251	16.46	13.85	0.688	96	44.74	0.116174	19.7132	0.801502
Huainan	2018	2.23712e+06	2512	64.11	72.1	37645	40.31	49.38	33115	1.37757	18044	6090160	1.04637e+07	3.13	1303.15	0.0186681	2148.81	29.8037	16.81	13.14	0.637	99.14	45.35	0.126093	24.1009	0.778384
Huainan	2019	2.2699e+06	2555	65.04	71.6	41063	39.77	50.1	35825.6	1.43659	18696	7614851	1.0809e+07	3.17	1372.95	0.0190271	2303.37	30.3725	17.41	12.93	0.747265	98	44.64	0.108883	25.1289	0.779579
Huainan	2020	1.85359e+06	2580	61.08	66.6	42531	38.73	50.28	37699.3	1.55096	20800	7743159	1.12306e+07	3.1	1591.75	0.0220786	2343.73	40.5312	17.56	13.79	0.912784	98.27	39.81	0.120177	30.5269	0.786488
Huainan	2021	1882064	2562	61.91	72.24	48008	40.83	48.83	41375	1.66732	21936	8662257	1.26456e+07	2.96	1614.93	0.0229761	2615.42	42.1053	18.55	14.51	0.871709	97.81	39.03	0.124671	36.0197	0.781484
Chuzhou	2013	1.84226e+06	1358	46.5	63.1	36104	46.4	39.9	22591.4	0.78169	14513	3384770	10757835	3.51	1015.65	0.00617881	1056.27	20.9499	39.35	13.24	0.643	95.28	39.16	0.0303899	13.0571	0.797492
Chuzhou	2014	1904830	1429	47.8	63.7	40519	46.6	40.7	22091	0.771993	15097	4063976	12481572	3.42	1063.23	0.00617881	1188.45	20.8281	44.53	13.31	0.603005	96	40.54	0.0315935	15.325	0.765904
Chuzhou	2015	1.96918e+06	1456	49.02	62.5	45823	48.5	40.1	24168	0.808674	15644	4569999	14576039	3.3	1199.76	0.00625326	1349.13	20.9106	46.4	13.58	0.562	96.64	41.77	0.0312912	15.1677	0.769955
Chuzhou	2016	2038176	1587	50.4	63.1	51413	46.5	43.2	26286	0.823958	16305	5151519	16992134	3.22	1393.84	0.0063277	1515.63	21.0188	43.9	14.48	0.485	96.71	41.48	0.0364491	14.9654	0.810309
Chuzhou	2017	2.11514e+06	1785	51.89	64.2	57627	48.1	42.4	28612	1.17898	17480	5743943	19290517	3	1523.02	0.00647659	1698.81	21.3434	41.22	13.88	0.454	96.79	41.44	0.0352044	15.144	0.807025
Chuzhou	2018	2.19781e+06	1796	53.42	66.2	65424	48.9	42.6	31351	1.29646	18161	6390567	2.22535e+07	2.76	1740.39	0.00669992	1931.12	21.8755	42.57	15.22	0.426	97.23	41.35	0.0388897	17.707	0.788657
Chuzhou	2019	2.26177e+06	1966	54.54	67	72672	48.4	43	34090.9	1.37158	22387	11378196	2.55248e+07	2.67	1829.73	0.00684881	2150.45	22.1847	40.21	19.84	0.399758	97.23	45.91	0.0482276	20.2315	0.783608
Chuzhou	2020	2.46649e+06	2077	61.84	73.3	73948	48.1	42.6	36051.1	1.48382	26515	11825853	2.81028e+07	2.82	1960.68	0.00774213	2193.73	26.075	40.43	19.31	0.426942	97.15	42.3	0.0539802	27.9453	0.793097
Chuzhou	2021	2510508	2287	62.92	65.39	84263	48.9	42.5	39025.3	1.67546	28977	14955211	3.27117e+07	2.52	1982.73	0.00826323	2502.87	27.8195	41.82	20.34	0.41328	97.21	43.63	0.058797	29.4762	0.788454
Luan	2013	2.28467e+06	3540	40.2	50.6	20850	41.7	41.1	21274.7	0.394176	18486	4342297	8450393	3.64	1021.36	0.00469799	633.893	12.3169	20.52	14.06	0.689	91.14	37.29	0.0327276	5.60065	0.810794
Luan	2014	2370150	3570	41.4	56.6	22605	40.9	42.3	20610	0.405191	19826	5074919	10038153	3.96	1086.66	0.00483221	684.215	12.5764	21.16	14.23	0.649589	91.2	38.99	0.033345	6.33013	0.814523
Luan	2015	2.02971e+06	3600	42.81	61.1	23436	39	44.2	22238	0.442575	20930	4846985	9934653	4	1459.66	0.00496644	707	15.6079	23.44	14.82	0.557	98.29	41.32	0.0406648	8.88172	0.802899
Luan	2016	2.0992e+06	3630	43.99	62.2	26579	37.9	46.5	24728	0.425646	19209	5414623	10750015	4	1367.94	0.00516779	799.148	16.1358	24.24	14.84	0.491	98.42	41.46	0.0409891	10.0712	0.831138
Luan	2017	2.17982e+06	3636	45.41	64.1	29077	37.9	47.5	26731	0.752465	20074	6048134	11999889	2.57	1407.16	0.0052349	870.362	16.249	25.09	14.88	0.447	98.42	41.59	0.0410599	10.0244	0.831514
Luan	2018	2.22907e+06	3657	46.08	64.7	32623	36.2	50.2	29259	0.774739	21309	6684739	1.36067e+07	2.72	1598.35	0.00530201	972.134	16.3311	26.46	14.94	0.449	98.45	42.43	0.0413445	11.1651	0.822173
Luan	2019	2.2947e+06	3658	47.09	65.4	36581	36.58	50.8	31787.8	0.859693	21969	9110518	1.5566e+07	2.45	1694.68	0.00536913	1085.16	16.417	27.33	14.98	0.492867	98.46	42.59	0.0471989	11.812	0.8221
Luan	2020	2.13128e+06	3660	48.49	74.9	37899	36.3	49.4	33647.4	0.997953	25774	9350423	1.69203e+07	2.21	2075.43	0.00543624	1120.44	18.4288	27.59	16.34	0.558074	98.46	43.8	0.0574477	15.5325	0.825262
Luan	2021	2178713	3654	49.46	62.45	43690	38.7596	47.9389	36793.5	1.15502	27170	11556672	2.02536e+07	2.36	2073.88	0.00543624	1290.92	18.3882	30.68	16.41	0.526822	98.46	44.22	0.0645857	16.5017	0.823178
Maanshan	2013	1.38221e+06	3809	62.6	68.5	58264	60.6	33.7	34048.1	2.04948	10476	3013382	14316040	2.8	1418.18	0.0219807	3144.13	40.3079	18.01	15.71	1.512	97.36	43.82	0.0895833	58.8677	0.711639
Maanshan	2014	1424331	4017	63.9	68.6	61046	57.7	36.6	32560	1.87065	11058	3735329	16747414	2.8	1195.4	0.0227217	3286.74	41.2741	17.67	15.39	1.41312	99.08	43.78	0.0890534	58.0888	0.676226
Maanshan	2015	1.47382e+06	4105	65.15	68.6	62666	52.5	41.8	35262	1.98184	11367	4185510	18598354	2.9	1431.73	0.0229686	3373.94	41.1104	19.19	15.26	1.165	96.04	43.94	0.101273	51.8168	0.685503
Maanshan	2016	1.51331e+06	4205	66.49	68.7	66463	50.8	43.5	38142	2.03645	11598	4706254	20646170	2.93	1366.97	0.0234626	3578.41	41.7399	19.14	14.98	1.292	99.64	44.1	0.0997364	40.9578	0.707494
Maanshan	2017	1.56256e+06	4224	67.89	72.3	76678	51.2	43.7	41403	2.37758	12490	5294536	22557173	2.98	1448.59	0.0242035	4128.38	42.5791	19.92	14.98	1.196	97.81	44.12	0.0995395	41.2018	0.731378
Maanshan	2018	1.59507e+06	4279	68.25	76.7	88245	48.6	46.9	45207	2.3851	13088	5899493	2.48332e+07	2.61	1593.2	0.0246975	4751.15	42.7881	20.45	15.02	1.126	98.67	44.19	0.115528	41.9323	0.720122
Maanshan	2019	1.63192e+06	4328	69.12	77.6	95891	48.1	47.4	49010.1	2.31105	13905	7749795	2.62984e+07	2.34	1583.1	0.0246975	5151	42.3549	21.32	14.85	1.05495	97.6	45.28	0.127065	42.7361	0.703506
Maanshan	2020	1.54901e+06	4291	71.69	84.4	97122	46.8	48.4	51803.6	2.4629	14507	7957887	2.85074e+07	2.8	1779.43	0.0251914	5193.13	47.2069	22.44	15.35	1.04387	98.14	46.28	0.147128	52.2747	0.718335
Maanshan	2021	1.56145e+06	4409	72.39	73.18	113010	49.4	46.3	56440.1	2.52988	15875	9378548	3.39808e+07	2.47	1857.79	0.0254384	6024.52	47.7515	24.91	15.38	0.987503	98.13	45.89	0.165137	53.7089	0.713988
Wuhu	2013	2.13578e+06	1616	59.4	74.8	58223	60.4	34.2	26264.2	1.70996	17967	5599547	20406501	3.5	1411.3	0.0257946	3454.24	43.1083	27.47	13.8	0.613	93.99	39.97	0.105991	35.1736	0.726565
Wuhu	2014	2195519	1782	60.7	75.7	64392	58.1	36.8	27384	1.51444	19245	6536172	23926406	2.89	1407.15	0.0266266	3825.57	44.2356	25.94	12.59	0.566289	91.61	39.34	0.111114	37.4454	0.697332
Wuhu	2015	2.26433e+06	1909	61.96	76.5	66189	52.8	42.2	29766	1.75257	19874	7330353	27091936	3.29	1580.27	0.0274587	3937.81	45.1498	24.87	12.34	0.479	91.63	38.48	0.124586	38.2433	0.705097
Wuhu	2016	2328982	1882	63.46	77.2	73088	51.9	43.4	32315	1.7682	20761	8281706	30068978	3.39	1594.33	0.0286236	4360.48	46.8665	26.34	13.42	0.452	93.56	40.58	0.139837	40.5995	0.716593
Wuhu	2017	2.40438e+06	2040	65.05	77.7	80014	50.5	45.1	35175	2.15173	22023	9308637	33422401	3.05	1979.48	0.0291229	4793.61	47.3459	24.82	13.26	0.41	94.38	41.88	0.149451	39.0753	0.749403
Wuhu	2018	2.45657e+06	2129	65.54	77.8	90690	48.2	47.8	38620	2.25108	22527	10282625	3.66543e+07	2.8	1984.75	0.0297886	5463.39	47.7563	23.78	12.92	0.381	95.64	42.18	0.146737	43.8744	0.753744
Wuhu	2019	2.50897e+06	2266	66.41	78.3	98665	47.8	48.2	42064.4	2.20305	22890	15490036	4.01732e+07	2.51	2066.55	0.0304542	5968.46	48.4383	22.97	12.77	0.361988	97.05	43.06	0.158814	44.6453	0.726589
Wuhu	2020	2.63628e+06	1794	72.31	84.7	101897	46.9	48.7	44588.2	2.12859	25602	15843479	4.26639e+07	2.54	2233.14	0.0414377	6180.94	68.2978	24.41	12.99	0.373608	96.7	41.01	0.191206	57.4113	0.743245
Wuhu	2021	2.68019e+06	1759	72.99	77.84	117526	47.6	48.4	48668	2.52377	27646	19729503	4.93621e+07	2.14	2297.49	0.0421034	7160.29	68.8998	25.45	13.49	0.361279	96.96	46.68	0.214815	70.6536	0.741193
Xuancheng	2013	1.23284e+06	2485	48.1	62.6	35421	51.8	35.7	22731	0.50098	11388	3035679	9781856	3.27	1231.91	0.00397083	724.789	19.1176	26.62	12.54	0.78	87.2	41	0.0417857	8.41567	0.792819
Xuancheng	2014	1268982	2686	49.3	63.1	38988	49.8	38.3	30615	0.399606	12266	3753864	11401195	3.31	1291.85	0.00405186	796.199	19.425	27.37	13.23	0.722202	93.4	41.28	0.0459984	8.6519	0.811448
Xuancheng	2015	1.31279e+06	2695	50.64	63.5	40066	49.4	38.6	28602	0.484797	12697	4225005	12833637	3.05	1402.08	0.00421394	818.201	20.0586	29.54	13.73	0.638	93.61	41.46	0.0459806	8.69079	0.813571
Xuancheng	2016	1.35616e+06	2710	52.14	64.5	43781	48	40.4	30877	0.439003	12614	4758406	14142678	3.06	1464.83	0.00445705	892.285	21.1457	30.91	14.1	0.569	93.94	41.5	0.05198	8.43522	0.808678
Xuancheng	2017	1.40335e+06	2718	53.69	66.4	49157	47.3	42.2	33548	0.698222	13761	5315140	15805300	3.03	1570.07	0.00470016	999.87	22.1899	32.52	14.92	0.531	95.1	41.49	0.108731	9.44984	0.833297
Xuancheng	2018	1.46213e+06	2715	55.21	68.5	56528	47	43.5	36762	0.699206	14316	5212329	1.81619e+07	3.08	1617.83	0.00494327	1149.81	23.0336	34.1	15.42	0.516	95.27	41.6	0.0453121	13.2387	0.829813
Xuancheng	2019	1.49894e+06	2729	56.33	69.3	62173	46.9	43.5	39975.1	0.722318	14670	6132330	2.00325e+07	2.72	1735.63	0.00510535	1262.11	23.6753	34.91	15.78	0.500262	96.04	41.68	0.0450958	13.8858	0.819907
Xuancheng	2020	1.52111e+06	2747	60.82	82.8	63654	46.8	42.9	42133.7	0.709232	16960	6266232	2.13747e+07	2.65	1712.3	0.00526742	1289.59	25.9896	35.47	17.24	0.509717	96.38	42.02	0.0522591	15.5138	0.827672
Xuancheng	2021	1.53572e+06	2775	61.75	67.59	73548	48.6	42	46115.4	0.922342	17762	7571436	2.48802e+07	2.13	1745.88	0.00567261	1486.16	28.1464	35.16	18.83	0.500542	97.75	44.09	0.058263	19.3406	0.825798
Tongling	2013	571265	2416	77.6	80	45176	54.5	39.5	27154.4	1.06361	5237	1555663	6502389	3.16	1913.1	0.0230625	2257.38	93.7289	11.48	14.34	0.955	85.51	45.86	0.179715	64.1975	0.705295
Tongling	2014	580806	2404	78.7	80.7	48037	53.8	40.1	31474	0.915928	5614	1891830	7675973	3.37	1999.25	0.0230625	2360.23	93.4959	11.54	14.79	0.884617	90.04	46.6	0.171816	64.187	0.687076
Tongling	2015	839567	2632	52.73	62.9	49892	53.4	40.4	31748	0.963071	5870	2723184	10629256	3.51	974.89	0.0254022	2409.66	47.7327	11.16	13.89	0.749	92	45.8	0.0674538	30.6306	0.676967
Tongling	2016	866781	2513	54.14	70.9	60230	49.2	45.4	30633	1.02363	8660	3056798	11968783	3.09	1465.15	0.0270734	2848.59	50.5934	12.09	17.67	0.761	93.1	48.5	0.0793254	33.0356	0.680895
Tongling	2017	897103	2504	55.79	70.9	66285	49.4	45.3	33283	1.29915	8702	3432784	13413329	2.86	1463.96	0.0270734	3079.55	50.3731	14.08	18.49	0.709	92.99	48.5	0.0858209	33.9055	0.726833
Tongling	2018	912133	2604	55.99	71.4	69682	50	44.8	36270	1.26112	9293	3649675	1.46246e+07	2.77	1611.33	0.0270734	3190.81	49.7207	13.58	17.78	0.688	94.32	44.95	0.11049	32.4289	0.741295
Tongling	2019	937996	2586	57.16	71.9	70412	45.6	48.9	39256.3	1.29187	9493	3409099	1.227e+07	2.65	1557.92	0.0270734	3177.14	49.3601	13.91	18.13	0.714075	94.81	45.15	0.134065	57.404	0.733621
Tongling	2020	868283	2668	66.17	83.6	75750	46.1	48.2	41179.9	1.2959	10412	3503257	1.23436e+07	2.61	1929.93	0.0270734	3354.72	61.7284	25.8	18.14	0.701579	95.69	45.57	0.169105	70.8429	0.733916
Tongling	2021	866270	2093	66.33	74.04	89112	49.5	45.4	44453.7	1.6621	10441	4105191	1.38742e+07	2.48	1994.6	0.0304158	3895.82	69.6784	23.16	15.65	0.669306	98.52	43.59	0.184763	69.2649	0.736277
Chizhou	2013	694076	1199	48.8	59.8	34788	47.81	38.8	23481.9	0.338122	6859	1424834	4614756	3.2	1342.37	0.00440529	571.58	26.0145	24.43	17.08	1.052	91.38	40.83	0.0956207	14.2728	0.794599
Chizhou	2014	716430	1199	50.1	60.3	38572	47.32	39.78	23639	0.264581	6892	1763730	5380392	3.6	1256.58	0.00440529	629.17	25.8741	25.09	17.08	1.00066	92.31	42.3	0.0967133	16.1888	0.803156
Chizhou	2015	734093	1199	51.11	60.5	41754	46.13	41.56	24279	0.323551	7050	1979836	6005372	2.84	1374.78	0.00440529	678.581	25.7606	25.35	17.08	0.923	93.26	42.43	0.0978904	18.3806	0.804017
Chizhou	2016	754689	1204	52.3	60.9	45621	45.36	43.21	26261	0.286294	7213	2220692	6525869	3.29	1369.74	0.00440529	736.004	25.641	25.65	17.08	0.816	93.9	43.12	0.10097	19.4317	0.817041
Chizhou	2017	777839	1224	53.67	62.4	50657	44.68	44.65	28394	0.504601	7486	2487175	7145855	3.14	1379.78	0.00452435	811.204	26.2196	25.62	17.45	0.783	94.46	43.4	0.0925964	20.6651	0.83031
Chizhou	2018	797704	1226	54.1	62.7	56263	44.18	45.87	31071	0.485524	7809	2555016	8.01193e+06	2.68	1493.69	0.00464341	897.643	26.4496	25.57	17.57	0.79	95.24	43.5	0.0881655	21.2411	0.836692
Chizhou	2019	815562	1227	54.92	64	61946	43.9	45.99	33747	0.508515	8231	3982783	8.86921e+06	2.01	1594.98	0.00488153	988.296	27.6094	26.36	17.56	0.756978	96.59	44.86	0.0808081	23.4545	0.832453
Chizhou	2020	801681	1229	59.68	78.5	63664	43.51	46.04	35670.5	0.517839	9443	4063297	9.35702e+06	3.07	1873.39	0.00488153	1015.72	30.5218	26.44	18.97	0.817233	96.92	46.13	0.0777935	28.6905	0.833152
Chizhou	2021	799798	1230	60.09	63.64	75191	46.02	44.59	38756	0.728978	9538	4773940	1.08635e+07	2.22	1943.31	0.00523872	1195.59	33.0579	27.09	20.07	0.781275	97.18	45.45	0.0837716	28.8129	0.834099
Anqing	2013	2.19134e+06	2086	41	52	31237	47.5	40.1	22683.1	0.412383	20686	5235890	11857153	4.11	1069	0.00596027	1014.78	15.1551	16.64	11.93	0.701	97.91	40.9	0.0660464	11.4561	0.761953
Anqing	2014	2.26867e+06	2105	42.2	52.2	34536	48.6	39.6	24376	0.362834	21533	6001602	13947517	3.68	1080.11	0.0062546	1116.9	15.811	17.04	13.19	0.6588	90.97	42.2	0.0511161	13.311	0.753231
Anqing	2015	2.10364e+06	2271	45.87	66.3	35761	47.8	40.2	23966	0.40088	22438	6083766	13855788	3.04	1370.06	0.0062546	1145.99	18.5343	16.51	13.25	0.541	95.16	42.99	0.0599202	15.0346	0.750514
Anqing	2016	2.1764e+06	2277	47.19	67.2	39044	47.1	41.5	26502	0.387966	20673	6816837	15219181	3.22	1376.5	0.00662252	1239.69	19.5143	18.69	13.96	0.515	97.37	43.1	0.0456201	13.9462	0.74249
Anqing	2017	2.25506e+06	2293	48.57	67.3	44338	47.8	42	28675	0.644134	21617	7641675	17312468	2.62	1538.62	0.00676969	1399.65	19.8152	16.3	14.25	0.528	92.14	43.55	0.0450365	13.6273	0.771929
Anqing	2018	2.30906e+06	2027	49.22	67.3	51386	45.1	45.8	31358	0.67726	22312	8148861	1.94921e+07	2.5	1663.56	0.00750552	1616.45	21.7424	22.07	16.28	0.501	94	41.04	0.0383689	15.5437	0.775893
Anqing	2019	2.36056e+06	2076	49.98	67.4	55387	44.1	46.8	34040.9	0.768624	23657	10944065	2.16362e+07	2.32	1803.77	0.00956586	1734.16	27.5249	22.83	17.65	0.46082	96.45	40.44	0.0529325	17.6286	0.773866
Anqing	2020	2.31341e+06	2474	55.52	74.6	56634	42.8	47	35947.2	0.810172	27588	11283928	2.31508e+07	2.57	2094.88	0.0114055	1752.36	37.1988	20.6	15.15	0.454138	98.09	39.49	0.06235	24.22	0.773896
Anqing	2021	2.34285e+06	2425	56.17	64.29	63707	43.8	46.7	39416.1	1.08031	28008	12841489	2.63224e+07	0.8	2139.67	0.011847	1955.03	38.5999	34.08	15.94	0.438697	99.94	42.48	0.0648046	24.7878	0.774552
Huangshan	2013	619611	786	45.7	64.4	35094	40.4	49	23355.6	0.212298	7906	1961207	5250659	3.66	949.954	0.00611808	483.094	44.2536	20.07	14.96	0.428	91.36	46.34	0.0754523	21.4335	0.821851
Huangshan	2014	640610	794	47	64.5	38204	40	49.9	26281	0.167865	8315	2533962	5516702	3.69	1032.51	0.00642398	523.962	46.2216	21.05	14.98	0.407798	94.11	46.79	0.0761555	21.6875	0.859914
Huangshan	2015	663222	833	48.28	65.2	40309	37.5	52.6	26226	0.202688	8505	2811440	5524751	3.71	1148.89	0.00662792	550.78	47.3175	21.02	14.96	0.365	94.29	47.17	0.0917959	22.676	0.84831
Huangshan	2016	683432	835	49.56	65.6	44358	35.9	54.9	28393	0.147771	8722	3131163	5977143	3.68	1275.95	0.00683185	606.087	48.5859	22.78	14.88	0.326	94.54	46.67	0.0875272	22.9659	0.861231
Huangshan	2017	704660	876	50.9	65.6	49641	34.3	57.2	30821	0.393154	8972	3488116	6468997	3.57	1346.77	0.00713776	675.752	50.5634	22.83	14.84	0.311	96.03	45.8	0.0926033	23.4542	0.862526
Huangshan	2018	724094	879	51.46	65.9	55555	34.1	58.2	33740	0.33003	9301	3774406	7.4387e+06	2.68	1423.92	0.00713776	753.421	49.7477	25.51	15.22	0.307	96.59	47.15	0.0994954	24.7957	0.862154
Huangshan	2019	745883	890	52.49	66.3	61378	34.3	58.2	36658.1	0.345747	9687	4562294	8.1305e+06	2.64	1525.48	0.00723973	832.395	49.9648	27.29	15.07	0.302763	95.28	47.91	0.0914849	26.5025	0.861851
Huangshan	2020	775898	783	58.29	73.8	63938	34.5	57.5	38725.6	0.356102	10056	4623025	8.52889e+06	2.75	1694.56	0.00723973	867.105	53.3393	31.34	17.13	0.295406	96.08	48.03	0.0988656	32.0938	0.862177
Huangshan	2021	789210	703	59.25	66.41	71928	35.8	56.6	41881.8	0.51386	10707	5340710	9.30502e+06	2.63	1735.88	0.00723973	976.211	53.3033	36.5	19.2	0.289203	96.8	48.1	0.107958	32.3874	0.86206
Taiyuan	2013	3858200	2453	84.9137	87.449	56547	63.808	35.2156	23873	1.67917	47463	12944531	16707390	3.35	1204.47	0.0486548	3452.88	74.8293	10.5	12.52	1.08	85.5	39.88	0.340804	10.19	0.704704
Taiyuan	2014	3943882	2685.83	85.4777	87.8368	59023	60.2002	38.8816	25768	2.44023	49062	14501658	17460868	3.4	1142.53	0.0486548	3622.05	73.6899	11.3	10.94	1.04855	87.76	40.5	0.335614	10.0348	0.717944
Taiyuan	2015	4063732	2918.67	86.1043	88.2263	63483	59.3237	39.8747	27727	2.48253	52823	15407962	20256080	3.43	1315.55	0.0486548	3914.34	72.0408	11.5	10.92	0.9608	90.02	41	0.328104	9.81027	0.671339
Taiyuan	2016	4204538	3151.5	86.6609	88.6176	68234	60.108	39.1454	29632	2.45205	55389	16662362	20277123	3.46	1449.71	0.0486548	4229.54	70.0783	13.3	10.83	0.8946	92.9	41.65	0.319165	27.8355	0.705518
Taiyuan	2017	4346276	3384.33	87.2116	89.0106	77536	61.129	38.1965	31469	3.09519	57348	17678210	9648632	3.41	1464.81	0.0486548	4839.99	68.2238	14.7	11.82	0.8592	92	42.19	0.310719	27.4781	0.716847
Taiyuan	2018	4487146	3617.17	87.726	89.4053	88272	37.0482	61.895	33672	3.12681	60801	18119042	1.21766e+07	3.33	1579.87	0.0486548	5558.78	66.4718	16.6	12.05	0.827925	94.5	42.78	0.30274	29.6014	0.72462
Taiyuan	2019	4630192	3850	88.5017	89.8018	90421	37.8128	61.4368	36362	3.71879	61814	17690125	1.34186e+07	3.17	1587.71	0.0486548	5747.27	64.9877	16.3	11.95	0.802673	95	43.38	0.311291	30.829	0.709377
Taiyuan	2020	4736415	4082.83	89.0551	90.2	78734	36.2172	63.0067	38329	4.12827	65869	16551131	1.49349e+07	3.17	1721.36	0.0486548	5943.4	63.9275	17.7	12.41	0.77982	103.348	44	0.276073	37.4691	0.716948
Taiyuan	2021	4810087	4315.67	89.23	90.6	95646	41.2584	57.8669	41377	4.65402	69221	18739018	1.61147e+07	2.97	1819.59	0.0486548	7329.14	63.0686	17.5	12.75	0.73927	100	44.77	0.28724	36.9656	0.716981
Datong	2013	1952698	2500	60.36	70.7482	28741	53.0776	42.9553	21316	0.564269	19426	4878184	10362711	2.8	1233.67	0.0105587	682.443	46.2677	15.6	8.16	1.53	89.2	43.3	0.152082	16.6518	0.672642
Datong	2014	2003062	2662.5	62.1711	71.6622	29607	51.7069	43.1848	23043	0.817426	20142	5414288	10724080	3	1201.08	0.0105587	706.635	46.4578	16.2	8.84	1.4795	88.9	38.3	0.152707	16.7202	0.604617
Datong	2015	2052190	2825	64.1	72.5881	30989	52.589	44.0421	24771	0.773819	20511	5676817	11453535	3	1754.9	0.0105587	743.066	46.7524	16.7	10.97	1.4399	86.3	40.09	0.153676	16.8262	0.613109
Datong	2016	2094649	2987.5	65.8017	73.5259	30046	50.901	45.6273	26273	0.800294	21692	6090130	12128208	2.9	1703.94	0.0105587	723.615	47.0208	17.1	11.26	1.3918	91	40.96	0.154558	16.9228	0.665369
Datong	2017	2134659	3150	67.53	74.4759	32671	52.8668	43.6524	27981	1.03543	22107	6545060	4892573	3.2	1710.75	0.0105587	790.992	47.3513	18.3	11.34	1.3575	93	41.79	0.155644	17.0418	0.655586
Datong	2018	2171668	3312.5	69.155	75.4381	36877	36.517	58.3999	29911	1.02393	21991	7000265	5.49436e+06	3	1651.5	0.0105587	897.263	47.6644	19	14.15	1.35736	93	42.87	0.156673	17.1545	0.679169
Datong	2019	2222578	3475	71.0467	76.4128	37902	37.4259	57.8524	32252	1.18006	23133	6879978	6.07127e+06	2.7	1729.73	0.0105587	924.948	47.8466	19.7	16.21	1.29438	95	43.7	0.157272	17.22	0.689105
Datong	2020	2253995	3637.5	72.6851	77.4	43982	36.9907	57.8686	33845	1.32812	23641	6553610	6.70268e+06	2.9	1766.08	0.0105587	966.36	48.2676	19	16.39	1.22378	97	44.1	0.158656	17.3716	0.67462
Datong	2021	2273684	3800	73.38	78.4	54391	42.479	51.4607	36685	1.36462	23172	7609494	7.31933e+06	2.3	1748.21	0.0105587	1189.37	48.3039	18.7	15.87	1.16259	93	43.2	0.158775	17.3846	0.680965
Yangquan	2013	855868	1074	63.6189	74.7671	44251	66.5155	31.9601	23115	0.566977	8933	2560980	4855450	3.1	1403.28	0.0133648	1341.98	45.2908	10.3	9.49	1.54	86.5	38.64	0.128595	4.33359	0.74728
Yangquan	2014	869716	1074	64.784	75.852	44382	61.9944	36.4344	24825	0.747845	9305	2762979	5173685	3.13	1437.16	0.0133648	1352.52	45.386	14	10.85	1.45413	86.5	39.6267	0.128865	4.34269	0.757302
Yangquan	2015	882398	1074	66.0424	76.9526	42688	57.8653	40.6336	26414	0.706379	8977	1881987	6006718	3.3	1594.6	0.0133648	1306.65	45.6026	14	10.77	1.40132	86.5	40.6133	0.12948	4.36342	0.760281
Yangquan	2016	893647	1388	67.1266	78.0692	44461	56.4523	42.0563	27801	0.614759	9893	3062665	6171379	3.15	1542.49	0.0133648	1366.23	45.7678	14.7	11.55	1.356	86.5	41.6	0.12995	4.37923	0.759122
Yangquan	2017	903241	1702	68.13	79.202	47790	56.3361	42.2885	29581	0.887953	10162	3249817	2457355	3.11	1621.11	0.0133648	1474.06	45.9585	16.7	9.67	1.313	90.4667	41.29	0.130491	4.39747	0.762276
Yangquan	2018	914352	2016	69.1299	80.3512	51976	47.0333	51.5189	31474	0.904389	10247	3467222	2.15019e+06	3.08	1512.47	0.0133648	1609.33	46.0664	16.7	9.79	1.26941	94.4333	40.98	0.130797	4.40779	0.777859
Yangquan	2019	927626	2330	70.2	81.5172	50689	45.6096	52.9489	33582	0.997664	10485	3098820	2.31575e+06	3.04	1589.72	0.0133648	1574.27	46.11	17.5	10.21	1.22003	98.4	40.67	0.130921	4.41197	0.75281
Yangquan	2020	938693	2644	71.2251	82.7	56245	45.0576	53.5322	35018	1.02232	10763	2903953	2.54732e+06	3.11	1602.5	0.0136434	1628.09	47.1956	17.8	10.39	1.15653	98.24	43.89	0.131267	4.42362	0.764315
Yangquan	2021	942925	2958	71.93	83.9	69731	51.6836	46.6437	37464	1.17423	11476	3280087	2.77913e+06	3.19	1608.23	0.013084	2010.48	45.5004	15.4	11.98	1.10333	98.08	43.57	0.131963	4.44707	0.764995
Changzhi	2013	1529353	2500	46.73	64.0191	39474	75.8543	21.3189	22682	0.551664	17528	4419358	10868280	1.6	1258.83	0.0061641	955.73	26.2837	8.4	10.02	1.74	95.7301	45.3	0.0528775	24.6429	0.782808
Changzhi	2014	1573176	2662.5	48.2574	65.167	39196	69.8607	26.9243	24565	0.805131	17688	4945040	12456466	1.65	1202.47	0.0061641	953.881	26.3867	8.8	12.35	1.67806	95.75	45.86	0.0535345	24.7395	0.796728
Changzhi	2015	1617957	2825	49.9141	66.3355	35029	62.9219	33.4179	26407	0.7154	18433	5244137	14415118	1.85	1412.19	0.0061641	856.569	26.5373	10	12.5	1.7466	95.77	46.2	0.0542962	24.8806	0.779305
Changzhi	2016	1652569	2987.5	51.2395	67.525	37063	62.0733	34.2801	28094	0.625098	19650	5666196	15144247	1.96	1403.32	0.0061641	910.41	26.6713	10	12.15	1.6728	95.79	46.63	0.0731741	25.0063	0.804269
Changzhi	2017	1686859	3150	52.5075	68.7358	42887	64.0876	32.6729	30060	0.938597	20247	6078161	6141874	1.98	1489.39	0.0061641	1058.78	26.7758	10.6	12.33	1.607	95.81	46.7	0.0728381	25.1042	0.800751
Changzhi	2018	1717294	3312.5	53.6965	69.9683	47540	54.1853	41.9288	32024	1.08392	21002	6646313	6.79905e+06	1.92	1694.2	0.0061641	1179.24	26.8968	10.7	10.8	1.54433	95.83	47.2	0.116005	25.2177	0.807835
Changzhi	2019	1757820	3475	55.1789	71.2229	47219	53.3511	43.5645	34426	1.12882	21957	6034149	7.46536e+06	2.29	1685.72	0.0061641	1175.15	27.0021	10.9	10.6	1.5871	95.85	45.85	0.134948	25.3165	0.735799
Changzhi	2020	1795548	3637.5	56.4651	72.5	53778	52.4939	43.9039	36010	1.18615	22624	5790391	8.08499e+06	3.01	1740.2	0.00616255	1226.54	27.0442	16.4	14.83	1.48802	95.83	46.59	0.0981155	25.3622	0.781462
Changzhi	2021	1808600	3800	57.39	73.8	73001	59.8282	36.1418	38786	1.33855	23804	6671164	8.91774e+06	1.66	1778.2	0.00616625	1656.09	27.3029	16.2	14.87	1.39874	95.81	46.7	0.0615546	25.5896	0.775032
Jincheng	2013	1229066	3526	54.9243	68.2861	44940	68.2432	27.4218	23126	0.503767	12738	3066166	8376976	1.5	1390.52	0.00522866	1087.37	22.1741	12.6	13.46	1.3	87	45.8	0.0711878	25.4721	0.783354
Jincheng	2014	1251051	3526	56.0724	69.442	44945	63.9871	32.2042	24907	0.734758	12609	3412124	9747818	1.3	1443.52	0.00522866	1091.53	22.2398	12.2	13.46	1.25598	91	45.8	0.0781665	25.552	0.779951
Jincheng	2015	1273131	3526	57.3437	70.6175	44994	60.7867	34.9467	26651	0.631213	12464	3587551	11051476	1.6	1676.63	0.00522866	1096.14	22.3496	12	13.16	1.4158	93.5	45.6067	0.0801739	25.6737	0.772264
Jincheng	2016	1294453	3526	58.5178	71.8128	45271	59.4135	36.3599	28223	0.538939	12891	3861943	11503657	1.85	1520.91	0.00522866	1105.73	22.4315	11.9	13.75	1.3952	95	45.4133	0.0965612	27.1239	0.792789
Jincheng	2017	1313474	3526	59.6544	73.0284	49487	59.4196	36.8492	30142	0.764613	13311	4149836	4307064	1.7	1534.49	0.00522866	1213.42	22.536	12.3	14.33	1.3504	95	45.22	0.0970113	14.9877	0.800337
Jincheng	2018	1332579	3526	60.658	74.2646	57819	53.1023	43.2607	32162	0.825824	13576	4528481	4.73777e+06	1.4	1615.16	0.00522866	1424.5	22.5866	12.4	14.92	1.30138	95	45.0267	0.0972291	14.4524	0.802509
Jincheng	2019	1355134	3526	61.7242	75.5216	57714	54.3179	42.1761	34627	0.906319	14214	4675601	5.2305e+06	1.27	1709.97	0.00522866	1427.98	22.6011	14.8	15.5	1.38311	95	44.8333	0.0972913	11.9428	0.773087
Jincheng	2020	1376195	3526	62.7151	76.8	64955	53.5123	42.5229	36332	1.00861	15352	4689113	5.7797e+06	2.96	1805.17	0.00520859	1502.34	22.5257	16.5	17.33	1.31102	100	44.64	0.0973405	13.2111	0.791978
Jincheng	2021	1390775	3526	63.55	78.1	87265	60.3567	35.6175	39089	1.2054	16793	5363511	6.5195e+06	2.7	1888.62	0.00524974	2015.19	22.7631	17.7	14.87	1.23105	99.4	46.06	0.156582	13.2457	0.789191
Shuozhou	2013	853258	2501	50.9608	70.5772	59003	49.6297	45.7959	23886	0.760006	6401	2308550	7747111	2.6	1618.78	0.00468868	968.303	29.6833	16.8	10.71	1.93	98.5	43.9146	0.210311	9.71128	0.665038
Shuozhou	2014	874246	2501	52.558	71.2333	57368	46.2612	48.8745	25725	0.881493	6439	2583039	8152983	2.85	1397.08	0.00468868	946.613	29.8787	16.9	10.86	1.86237	98.53	44.365	0.216425	9.77519	0.597313
Shuozhou	2015	895370	2501	54.2285	71.8955	51256	36.3387	58.4583	27500	0.806098	6404	2701456	9370608	3.1	1577.09	0.00468868	850.123	30.101	17	10.91	1.8699	98.6	44.82	0.250729	9.84794	0.589186
Shuozhou	2016	916996	2501	55.8538	72.5639	51753	40.589	54.624	28989	0.755261	6492	2910719	6376804	2.86	1463.32	0.00468868	866.098	30.272	21.4	14.14	1.7704	98.6	44.365	0.257787	9.90389	0.646005
Shuozhou	2017	936655	2501	57.3869	73.2384	55316	40.5654	54.8202	30989	0.937996	6724	3116719	2142410	2.73	1430.42	0.00468868	924.739	30.4501	21.4	14.05	1.6853	98.63	43.91	0.292585	9.96216	0.675925
Shuozhou	2018	950135	2501	58.83	73.9193	59914	38.2451	56.3259	32849	0.904515	7279	3380521	2.48091e+06	2.6	1664.7	0.00468868	1005.31	30.773	23.1	15.42	1.62278	98.54	43.455	0.323408	10.0678	0.680832
Shuozhou	2019	968539	2501	60.3999	74.6064	59269	40.0216	54.9003	35100	1.00912	8586	3070695	2.70419e+06	2.21	1697.8	0.00468868	996.868	30.9939	22.8	15.3	1.59681	98.44	43	0.390722	10.14	0.683537
Shuozhou	2020	984058	2501	61.8351	75.3	68889	40.0189	54.1602	36487	1.12026	8796	2985075	2.99084e+06	3.07	1808.38	0.00468868	1038.2	31.2299	22.7	14.75	1.58393	97.5	43.35	0.728907	10.2173	0.680098
Shuozhou	2021	997705	2501	62.74	76	89299	45.3659	48.053	39168	1.18288	8893	3475386	3.40058e+06	1.74	1767.7	0.00468868	1340.24	31.2511	24.7	14.61	1.49681	96.55	43.7	0.389852	10.2242	0.681489
Jinzhong	2013	1622206	2705	49.36	68.9347	31015	72.9611	21.0192	23589	0.499667	16241	4412602	9459249	1.95	1362.91	0.00636585	623.31	31.7665	21.1	12.29	1.6	96.5	38.8009	0.0541613	9.43563	0.757096
Jinzhong	2014	1694208	2705	51.0054	69.5013	31465	64.1344	29.0653	25652	0.703679	16731	5006518	11060072	1.94	1225.77	0.00636585	635.554	31.4304	17.4	12.29	1.54444	96.6	38.96	0.0535882	9.33579	0.780857
Jinzhong	2015	1749841	2705	52.5931	70.0726	31434	60.8935	32.0906	27525	0.685951	16365	5297436	13124532	2.12	1563.96	0.00636585	637.875	31.3784	19.4	17.65	1.5931	95.2	37.82	0.0534996	9.32035	0.754348
Jinzhong	2016	1804358	2705	54.07	70.6485	32646	60.6879	32.3686	29149	0.603551	17581	5692111	13758360	2.25	1376.28	0.00636585	665.307	31.2849	21.3	13.36	1.5397	95.6	37.8	0.0533401	9.29256	0.777887
Jinzhong	2017	1858026	2705	55.5	71.2292	38274	64.2472	29.826	30927	0.853445	18247	6073120	6412339	2.36	1459.81	0.00636585	783.49	31.1847	22	12.7	1.5207	96.98	35.84	0.0531693	9.26281	0.777244
Jinzhong	2018	1908529	2705	56.83	71.8146	42910	47.5295	44.5997	32947	0.877868	18789	6562701	7.02792e+06	2.3	1579.32	0.00636585	882.685	31.087	25.8	12.72	1.47021	93	38	0.0530028	9.2338	0.788394
Jinzhong	2019	1974206	2705	58.495	72.4049	42759	45.1964	47.8898	35187	0.980537	19716	6035615	7.56205e+06	2.59	1596.01	0.00636585	882.693	30.9333	23.5	13.01	1.41508	97.8	40.16	0.0527407	9.18815	0.741042
Jinzhong	2020	2028072	2705	59.9951	73	43485	45.4806	46.967	36578	1.05909	20004	5933832	8.27288e+06	3.32	1738.87	0.00635857	895.589	30.8486	26.8	13.3066	1.36796	97.89	42.32	0.0526565	9.17348	0.768893
Jinzhong	2021	2064658	2705	60.91	73.6	54456	51.1697	40.7323	39189	1.21928	21598	6830808	7.96678e+06	3.02	1760.87	0.00637256	1124.05	30.8293	26	13.61	1.31187	97.98	42.29	0.0525081	9.14762	0.76611
Yuncheng	2013	2075276	3526	41.594	59.5676	21887	57.6064	31.0227	20408	0.439469	25208	5647109	10088690	1.54	1048.8	0.00465379	803.917	13.2281	14	11	2.01	92	38.25	0.0585245	9.69863	0.754924
Yuncheng	2014	2126195	3526	42.8206	60.6282	22940	53.8442	34.8398	22226	0.577657	26776	6262424	12027349	2.57	1041.99	0.00465379	847.287	13.2921	16.7	11	1.89199	91	38.3	0.0588075	9.74553	0.742181
Yuncheng	2015	2175469	3526	44.1731	61.7076	22304	50.4449	38.092	24049	0.560491	26468	6609928	13706705	2.93	1207.03	0.00465379	827.82	13.4014	16.7	11	1.8583	91.7	38.8	0.0592909	8.99043	0.70445
Yuncheng	2016	2211810	3526	45.248	62.8063	23105	49.8812	38.5487	25636	0.48248	27406	7047230	14837212	2.84	1197.09	0.00465379	861.866	13.5019	16.7	12.0767	1.7985	91	36.7	0.0597357	8.21639	0.715439
Yuncheng	2017	2245378	3526	46.2456	63.9245	25115	49.4632	39.3506	27302	0.73249	28856	7528075	6161367	2.26	1234.94	0.00465379	942.245	13.5933	16.8	13.1533	1.9911	93.5	38.5	0.0601401	7.42483	0.718171
Yuncheng	2018	2276620	3526	47.257	65.0626	28229	36.8327	48.2161	29104	0.800362	29979	7922875	5.36655e+06	2.31	1282.46	0.00465379	1064.48	13.7	13	14.23	2.04068	94.13	37.2	0.060612	6.62926	0.721574
Yuncheng	2019	2311712	3526	48.2699	66.221	28951	34.8072	49.9501	31241	0.861462	31019	7249866	5.74758e+06	1.21	1408.7	0.00465379	1095.43	13.7812	17	10.92	1.94681	94.76	37.8	0.0609713	5.80968	0.694408
Yuncheng	2020	2350724	3526	49.2651	67.4	34383	34.1295	49.5695	32728	0.922255	32142	7108351	6.37981e+06	3.13	1443.49	0.00465379	1158.97	13.8319	18.6	12.58	1.94125	95.41	42.95	0.0611956	4.969	0.711384
Yuncheng	2021	2378689	3526	50.26	68.6	43201	39.6961	43.8235	35291	1.08319	33068	8258084	7.2347e+06	1.72	1470.27	0.00465379	1447.66	13.9439	18.9	12.58	1.84807	96.06	44.43	0.0616914	5.00926	0.709122
Xinzhou	2013	1269004	1779	43.0119	61.4529	21074	49.1913	44.9723	20016	0.364765	13410	2668730	8151644	3.17	1541.36	0.00146675	260.252	12.507	17.9	12.86	1.43	94.4939	36.06	0.17286	8.66014	0.719678
Xinzhou	2014	1300118	1779	44.6077	62.517	21796	49.8871	44.7436	21735	0.48389	13401	2953993	9654225	3.3	1266.69	0.00146675	270.431	12.6606	19	16.5	1.36271	94.742	36.06	0.174983	9.23329	0.706862
Xinzhou	2015	1334499	1779	46.3574	63.5995	21731	48.31	46.6463	23452	0.445929	13678	3148865	11196334	3.9	1466.24	0.00146675	270.787	12.8182	19.5	12.37	1.2955	94.9907	36.06	0.177162	8.40304	0.678044
Xinzhou	2016	1362979	1779	47.8984	64.7008	22747	48.742	46.2846	24987	0.389814	13816	3380208	11676598	3.7	1562.73	0.00146675	284.659	12.9676	21.4	12.81	1.2394	95.24	36.06	0.179226	2.97804	0.720134
Xinzhou	2017	1388144	1779	49.3835	65.8212	27665	47.4143	47.7683	26536	0.5812	14018	3615490	4498887	3.7	1675.94	0.00146675	347.605	13.1272	22.8	14.28	1.1907	95.49	36.06	0.181433	2.23754	0.731956
Xinzhou	2018	1403251	1779	50.7638	66.9609	31209	48.2301	44.7303	28341	0.551541	14143	3901533	4.93078e+06	2.2	1862.53	0.00146675	393.173	13.3489	24.9	14.09	1.15022	95.22	38.51	0.184497	2.97528	0.734138
Xinzhou	2019	1424073	1779	52.35	68.1204	31260	43.9259	48.6036	30375	0.603694	14640	4061600	5.38934e+06	2.8	1926.75	0.00146675	394.185	13.5647	24	15.18	1.11007	96.12	40.96	0.18748	2.85837	0.732154
Xinzhou	2020	1443076	1779	53.7751	69.3	38290	43.3521	48.5069	31920	0.668774	15359	3816343	5.94983e+06	3	1855.72	0.00146121	411.232	13.6985	25.5	15.87	1.08734	96.56	43.41	0.190047	3.85856	0.732749
Xinzhou	2021	1457697	1779	54.74	70.5	50290	50.525	40.7456	34566	0.711526	17764	4421958	6.55672e+06	3.3	1889.78	0.00147232	534.403	13.9082	24.5	14.89	1.01666	97	44	0.191501	4.98214	0.733014
Linfen	2013	1900319	1074	45.2553	65.406	27949	67.8819	27.1839	21820	0.378055	22256	4914802	10362704	2.84	1039.96	0.00265984	602.849	12.8599	10.9	13.29	2.43	82.16	37.9	0.21164	15.3437	0.751734
Linfen	2014	1933495	1074	46.4194	66.2304	27557	65.6913	29.0141	23610	0.49793	23302	5450084	12294284	2.48	1000.38	0.00265984	597.596	12.9643	10.6	11.13	2.31034	82.65	37.36	0.213359	15.4684	0.765388
Linfen	2015	1976948	1074	47.8389	67.0653	26239	64.0491	31.0468	25498	0.480729	23805	5719814	14012204	3	1246.88	0.00265984	571.919	13.0671	8.6	12.36	2.4212	86.5	39.97	0.215051	15.591	0.694509
Linfen	2016	2011460	1388	49.0156	67.9106	27102	62.9579	32.0645	27085	0.390497	25147	6094418	13942534	2.67	1250.73	0.00265984	593.624	13.1588	10.4	12.1	2.2918	90	41.14	0.21656	15.7004	0.747631
Linfen	2017	2040217	1702	50.0502	68.7667	29539	62.7874	32.7061	28873	0.614179	25820	6530791	5789446	2.93	1266.5	0.00265984	650.345	13.2472	11.3	10.53	2.1804	92.98	38.4	0.218014	15.8058	0.742138
Linfen	2018	2059874	2016	51.075	69.6335	32066	45.89	47.5964	30692	0.640259	26393	6870592	4.04103e+06	2.87	1362.48	0.00265984	709.311	13.3894	11.5	11.76	2.23229	97.16	38.68	0.220355	15.9755	0.771819
Linfen	2019	2086711	2330	52.1661	70.5112	32155	43.3875	49.9557	32895	0.689498	26937	6810715	4.62294e+06	1.8	1461.38	0.00265984	713.417	13.4996	12	12.1	2.14166	97.14	39.41	0.222168	16.107	0.710924
Linfen	2020	2111584	2644	53.1651	71.4	37762	42.8916	49.5753	34408	0.752769	28642	6565876	5.07599e+06	3.07	1489.95	0.00265984	741.385	13.596	11.7	14.4	2.0857	98	41.72	0.223755	16.2221	0.741627
Linfen	2021	2118378	2958	54.15	72.3	48438	49.8159	42.2661	36968	0.850188	29150	7564701	5.71049e+06	3.44	1518.15	0.00265984	940.532	13.8022	12	14.41	1.96473	99.46	41.99	0.227149	16.4681	0.741457
Lvliang	2013	1549482	1779	42.855	68.4287	32484	74.5662	21.5573	20005	0.493027	13781	3572360	8729071	1.9	1704.31	0.00158667	585.048	9.21552	10.9	12.43	1.72	75.6	34.68	0.30617	8.3443	0.708289
Lvliang	2014	1592304	1779	44.4113	69.4231	28960	70.3415	25.3497	21485	0.603531	14036	3886735	10169695	3.14	1464.9	0.00158667	524.451	9.29335	11.3	13.02	1.66974	87.0013	35.42	0.308756	8.41477	0.719453
Lvliang	2015	1638705	1779	46.1219	70.4319	25003	64.5042	31.3858	22903	0.531813	14067	4059694	11664013	2.9	1683.73	0.00158667	455.143	9.37802	12.8	13.38	1.83574	88.4161	36.16	0.311569	8.49145	0.641625
Lvliang	2016	1681714	1779	47.7084	71.4553	25896	63.9967	32.1296	24180	0.457237	15813	4337402	11184608	2.72	1700.52	0.00158667	473.956	9.45253	13.3	13.31	1.7768	89.8539	37.6	0.314044	8.55891	0.720768
Lvliang	2017	1716601	1779	49.0847	72.4936	33886	70.0477	26.8292	25704	0.695721	16059	4615657	4267234	2.37667	1842.45	0.00158667	623.963	9.52756	15.6	15.89	1.7199	91.3151	38.07	0.316537	8.62685	0.728214
Lvliang	2018	1742578	1779	50.311	73.547	36585	61.392	34.4198	27323	0.670485	16453	4985814	4.70676e+06	2.03333	2113.28	0.00158667	676.343	9.62001	15.5	15.85	1.81398	92.8	38.54	0.319608	8.71056	0.746834
Lvliang	2019	1775489	1779	51.9446	74.6158	38758	59.9461	35.9109	29181	0.706677	16777	4697679	5.23392e+06	1.69	2134.15	0.00158667	717.631	9.74827	15.4	15.83	1.76518	94.7	39.01	0.324455	8.82669	0.713806
Lvliang	2020	1809445	1779	53.3051	75.7	45153	59.5677	35.566	30382	0.762028	17344	4565748	5.74161e+06	2.26	2073.65	0.00158667	732.4	9.81586	15.4	15.63	1.68989	96.05	39.48	0.332301	8.88789	0.729618
Lvliang	2021	1831610	1779	54.28	76.8	61200	65.242	29.7008	32551	0.878744	18099	5258400	6.32151e+06	2.82	2113.06	0.00158667	986.366	9.87353	13.1	13.93	1.62399	97.4	40.13	0.321512	8.94011	0.730086
Changsha	2013	5.5555e+06	3141	70.5496	76.87	99570	55.1782	40.704	33662	1.67756	61801	28599700	45933900	2.89	1507.94	0.0243261	6052.23	36.5111	12.75	9.2	0.581	96.54	38.98	0.203185	53.5507	0.73617
Changsha	2014	5.8909e+06	3171	72.449	77.28	107683	54.2026	41.8114	36826	1.59325	66367	32935500	54357500	2.85	1550.53	0.0249082	6620.53	36.2054	12.64	10.19	0.547825	96.9	40.13	0.254578	56.322	0.751602
Changsha	2015	6.2484e+06	2831	75.4392	77.67	115443	50.9226	45.0612	39961	1.66637	69203	36905900	63632800	2.6	1744.52	0.0264236	7200.38	37.7051	12.36	10.42	0.514955	97.72	39.31	0.242674	57.9738	0.766401
Changsha	2016	6.6623e+06	2930	77.5561	78.5	124122	48.2347	47.8008	43294	1.91233	73591	41174000	66933200	2.74	1825.02	0.027306	7916.84	37.5691	15.36	10.75	0.493018	96.93	40.06	0.250282	63.1061	0.777728
Changsha	2017	7.2107e+06	4434	79.858	79.4	131207	46.4276	50.5165	46948	2.24121	76946	45476800	75677700	2.67	1963.16	0.0303325	8638.74	39.7036	9.12	7.58	0.465409	98.14	41.5	0.252508	69.174	0.781788
Changsha	2018	7.6034e+06	3120.67	81.9332	81.18	136920	42.3522	54.7511	50791.9	2.40471	81548	47650400	8.43806e+07	2.46	2096.99	0.0236949	9309.93	30.1778	13.1736	11.38	0.443209	98.3346	41.4897	0.270474	77.5862	0.780694
Changsha	2019	7945100	3206.68	82.4557	82.22	139877	38.3553	58.5371	55210.8	2.58851	85866	45894000	9.29031e+07	2.65	2191.66	0.0245004	9792.89	30.0521	13.9077	11.566	0.421802	97.5648	41.3626	0.296816	83.0192	0.757567
Changsha	2020	8309800	3232	82.5958	89.2	123297	39.0304	57.4822	57971.2	2.59156	87987	44697600	9.86631e+07	3.27	2296.54	0.0379457	10273.7	44.577	21.59	11.71	0.410118	98.5	39.46	0.255447	92.6919	0.77335
Changsha	2021	8515300	4247.98	83.1629	89.76	130745	39.5706	57.2227	62145	3.00179	94669	51115700	1.06753e+08	1.74	2500.07	0.0316595	11228.3	36.5438	17.3851	12.5	0.396584	99.5235	44.6	0.288106	85.4912	0.770537
Zhuzhou	2013	2343400	1259	60.5108	66.3	49723	60.0334	31.9591	28698	0.483467	21047	6602900	15053300	2.8	966.7	0.011842	1740.56	34.2474	17.43	10.84	0.867	90.92	41.47	0.110491	34.8103	0.774226
Zhuzhou	2014	2383900	1278	61.5963	68.2	54741	59.2404	33.0383	31338	0.457218	21161	7491800	18371000	2.9	1069.04	0.0120759	1929.47	34.9465	18.82	11.59	0.784895	94.46	41.6	0.100641	36.7965	0.808862
Zhuzhou	2015	2450400	1287	63.1026	69.7	58661	57.2607	35.0504	33977	0.466284	21900	8396600	21813600	2.7	1138.67	0.0123196	2084.92	35.5326	19.72	11.6	0.722103	95.36	41.36	0.102235	37.858	0.808126
Zhuzhou	2016	2551400	1268	65.6714	73.3	62081	52.9755	39.1014	36828	0.481094	24997	9384900	23158100	3.36	1372.16	0.0126955	2221.83	36.5988	19.53	12.67	0.682604	98.02	41.9	0.104116	38.8124	0.812845
Zhuzhou	2017	2601900	1327	66.9282	76.9	62953	47.9231	44.9156	39787	0.74858	25551	10384600	26226700	2.973	1400.91	0.0130196	2258.94	37.509	20.96	14.1	0.648747	97.02	42.08	0.105978	39.0189	0.833203
Zhuzhou	2018	2698600	1336.05	69.3817	80.87	65442	43.6699	49.2795	42866.8	0.7546	26616	10656200	28062569	2.586	1547.72	0.010818	2349.59	31.151	21.1393	14.2842	0.612807	97.2517	42.6736	0.110297	40.7867	0.822556
Zhuzhou	2019	2754500	1348.03	70.6192	84.8438	74618	45.2444	47.4067	46553.4	0.793526	29151	11157400	3.14862e+07	2.34	1602.62	0.0101695	2681.37	29.2011	21.721	14.5771	0.575793	97.8456	43.2004	0.121267	42.6504	0.794973
Zhuzhou	2020	2781200	1341.88	71.2562	89.23	79599	46.2837	45.4836	48788.2	0.812877	29447	10904200	3.45404e+07	2.5	1660.22	0.0115282	2773.04	33.0804	25.0583	13.9838	0.561974	98.0362	42.5951	0.137352	42.2766	0.816911
Zhuzhou	2021	2797600	6826.34	72.0418	93.6081	87852	47.5894	44.8267	52399	0.907495	30799	12469300	3.56802e+07	1.8	1836.07	0.0118378	3053.8	34.1419	22.4522	12.0118	0.543991	97.9616	44.1581	0.150079	50.0817	0.81148
Xiangtan	2013	1495900	4674	54.5332	50.46	51717	59.0287	32.5884	24810	1.0168	15311	3980400	12149200	4.02	988.225	0.0158216	2882.78	28.8724	17.3	9.02	1.095	87.85	40.42	0.0991214	35.6057	0.747782
Xiangtan	2014	1528400	4849	55.8524	51	55968	56.9835	34.885	27068	0.964194	15795	4615500	15033500	4.03	999.006	0.0159375	3137.48	29.154	18.09	9.03	1.00192	90	40.93	0.119057	57.241	0.754451
Xiangtan	2015	1579500	4851	57.686	56.76	60430	54.8291	36.9137	29237	0.96325	15963	5206000	18054000	4.06	1062.27	0.0159435	3402.25	29.1479	18.36	9.14	0.93179	93.14	41.32	0.111026	52.8396	0.777116
Xiangtan	2016	1.6336e+06	4836	59.5987	60.11	65946	52.2882	39.6285	31607	1.01703	17180	5823600	19382200	4.08	1186.24	0.0159895	3729.25	29.201	18.33	9.34	0.884083	95	41.82	0.207224	53.1448	0.789334
Xiangtan	2017	1.6733e+06	4837	61.2011	60.31	70481	49.6576	44.2109	34167	1.38521	18367	6449700	22048800	3.83	1338.1	0.0159895	4005.85	29.2747	28.29	10.86	0.835193	96.2	45.81	0.213964	41.6517	0.795939
Xiangtan	2018	1690000	4837.89	61.9729	60.31	75609	48.2113	46.0021	36866.5	1.45755	19508	6679600	2.42757e+07	2.46	1424.24	0.0139812	4317.71	25.6644	28.6413	10.8627	0.789925	96.2046	45.81	0.214521	41.8786	0.797188
Xiangtan	2019	1753000	6925.09	64.2289	60.74	78575	49.3053	44.2752	39889.5	1.36454	22727	7705800	2.69946e+07	3.1	1488.29	0.0128376	4510.03	23.5455	29.067	12.0102	0.758644	99.0303	41.8516	0.255377	59.1534	0.76278
Xiangtan	2020	1754300	6706.16	64.3662	71.8	85911	50.1368	42.6439	41804	1.38101	22708	7505400	2.92082e+07	2.89	1417.35	0.0146001	4680.87	26.8153	17.3549	12.2346	0.747113	97	41.9073	0.231444	61.934	0.785302
Xiangtan	2021	1764800	6869.76	65.1578	70.9	93793	51.5569	41.6905	44772	1.45739	22972	8699400	3.18661e+07	2.3	1403.36	0.0146148	5090.79	27.0109	17.3007	12.2334	0.720217	98.07	41.9496	0.226398	66.0117	0.781757
Hengyang	2013	3344800	9185	47.409	49.33	30030	47.9119	36.4891	22297	0.335262	29627	7319200	14373000	4.3	825.729	0.00746571	1417.01	16.2008	17.68	7.75	0.783	75.58	35.07	0.0620677	15.7699	0.741827
Hengyang	2014	3360000	8987	47.7374	50.12	32934	46.7288	38.2813	24370	0.382294	30932	8993100	17670100	4.08	897.644	0.00806924	1565.35	17.552	12.79	8.88	0.727329	75.99	34.31	0.062215	15.5445	0.768769
Hengyang	2015	3390400	8360	48.3569	66.11	35538	44.6278	40.1569	26515	0.387001	37781	10091000	21259300	3.58	1080.18	0.00741541	1699.27	16.1927	9.95	9.53	0.661869	84	40.41	0.0624572	16.1969	0.76927
Hengyang	2016	3440500	8680	50.0655	67.9	39233	40.165	44.8241	28848	0.337833	39494	11279800	22821800	3.76	1275.86	0.00757348	1873.66	16.8728	12.83	10.17	0.622885	92.8	40.51	0.0637224	19.2666	0.765175
Hengyang	2017	3455500	7688	51.6293	67.9	40321	38.0326	50.6575	31300	0.516585	40419	12483800	26158500	3.723	1359.7	0.00848465	1908.24	19.4086	9.04	12.88	0.587443	93.43	40.99	0.0654275	20.4993	0.792995
Hengyang	2018	3512500	2775.87	52.5179	56.72	42163	33.6041	55.332	33741.3	0.571676	42260	13272100	2.88528e+07	3.686	1328.46	0.00676667	1989.57	15.4896	12.0801	13.1116	0.556485	96.8886	41.4087	0.0654735	19.9353	0.791156
Hengyang	2019	3586900	7565.08	53.4497	57.28	46379	32.3663	56.3644	36541.8	0.596586	54945	16371700	3.22575e+07	3.65	1444.09	0.00723825	2202.93	16.5133	12.8014	13.4784	0.55693	96.9627	41.94	0.0582345	18.6172	0.761183
Hengyang	2020	3604400	7701	54.2652	68.68	52550	33.0432	54.368	38478.5	0.644583	51818	15943400	3.52897e+07	3.49	1483.54	0.00766585	2291.64	17.6695	13.68	13.5	0.536713	98.44	42.88	0.0561561	19.1987	0.781778
Hengyang	2021	3657100	8960	55.2349	69.14	57909	33.8829	54.5039	41364	0.6848	50298	18128000	3.86422e+07	3.54	1449.93	0.00779647	2508.37	18.0281	17.3347	15.1322	0.514708	98.3655	42.95	0.083069	21.201	0.778039
Shaoyang	2013	2651400	10830	37.9433	49.33	15727	38.8924	38.6252	17647	0.213784	24502	4318700	10299900	3.87	807.947	0.0026892	542.662	8.01397	12.93	8.54	0.846	81.18	36.02	0.0871948	8.25725	0.780377
Shaoyang	2014	2772300	11385	39.968	50.12	17498	38.1568	40.3072	19341	0.235632	25702	6613000	12677700	4.08	849.219	0.00278525	605.844	8.36181	14.42	8.78	0.782381	86.03	38.79	0.0939838	11.1327	0.798111
Shaoyang	2015	2929500	9112	42.4362	66.11	19156	36.6296	41.7857	21070	0.257574	27855	7454900	15226000	4.28	1095.65	0.0031214	666.058	9.41579	17.27	10.97	0.727614	87.55	39.2	0.100604	10.1662	0.808943
Shaoyang	2016	3079500	8452	44.7056	67.9	20987	35.5325	43.111	22996	0.217963	30664	8348200	16276400	4.49	1151.85	0.00345755	734.854	10.4524	18.03	12.41	0.690724	88.81	40.07	0.112842	8.88886	0.812783
Shaoyang	2017	3213500	8188	46.7615	67.9	22148	35.3382	46.8747	25029	0.44441	30522	9262400	18401000	4.69	1220.21	0.00350557	781.565	10.6227	19.81	12.8	0.651422	89.33	41.78	0.125158	10.368	0.830383
Shaoyang	2018	3290600	8581.93	48.4596	56.72	24178	35.1628	48.2433	27166.7	0.426996	35224	9878700	20241100	4.9	1309.93	0.00288705	856.056	8.85368	19.7389	13.3371	0.61846	81.5115	41.8205	0.134911	11.5457	0.828855
Shaoyang	2019	3.3097e+06	8383.13	49.7408	57.28	29339	27.6709	56.0077	29503	0.440658	42883	12401400	2.22045e+07	4.213	1488.75	0.00288705	1033.65	9.0353	15.208	13.6533	0.591804	94.9976	41.8205	0.146095	9.37345	0.818052
Shaoyang	2020	3.4222e+06	8434.94	52.1558	68.68	34063	31.0386	51.1998	30844.9	0.461081	42407	12088300	2.41141e+07	3.536	1655.87	0.00297685	1080.87	9.44753	16.3658	14.4408	0.564108	95.5202	43.0385	0.156687	9.72643	0.825763
Shaoyang	2021	3430500	8434.94	53.0356	69.14	37783	31.9387	51.4509	33374	0.547129	42203	13823500	2.60914e+07	2.84	1684.68	0.0029913	1182.06	9.63017	20.6555	14.4522	0.539851	100	43.1538	0.252307	10.3474	0.824223
Yueyang	2013	2700000	4245	50.5173	49.33	43953	54.9758	33.9017	21193	0.417959	21236	7821400	14853500	3.96	908.171	0.00592274	1639.19	16.4649	13.33	9.23	0.861	88.95	40.55	0.115928	25.9322	0.747559
Yueyang	2014	2761100	4419	51.9893	50.12	47862	53.8732	35.332	23121	0.441733	21926	9056100	17901300	4.02	948.781	0.00625925	1796.57	17.5112	13.24	9.17	0.804949	90.8	40.88	0.14651	23.5271	0.732699
Yueyang	2015	2.8384e+06	4581	53.8944	66.11	51429	50.1278	38.8776	25202	0.443493	26601	10206400	21547100	2.8	1001.88	0.00652847	1942.58	18.418	13.62	9.72	0.748602	92.49	40.9	0.156021	21.6477	0.749686
Yueyang	2016	2910500	4591	55.5439	67.9	54832	47.377	41.4703	27546	0.449621	29160	11428800	23173700	3.6	1079.35	0.00673038	2087	19.084	13.79	9.45	0.717835	94.56	40.92	0.185387	24.1908	0.768064
Yueyang	2017	2977900	5335	57.1355	67.9	54663	43.1103	47.1434	30009	0.632481	29585	12566100	26335500	3.48	1247.16	0.0070669	2099.7	20.1458	17.1	9.46	0.680795	95.41	42.04	0.176738	24.7774	0.772715
Yueyang	2018	3011200	5506.17	57.9021	56.72	59165	41.7571	48.8641	32425.1	0.689276	31595	13198700	2.91271e+07	3.55	1319.93	0.0060249	2295.74	17.2133	22.287	9.75998	0.651793	97.512	42.07	0.186694	26.9493	0.775324
Yueyang	2019	3032600	5556.89	59.4744	57.28	65357	40.3616	49.5703	35116.3	0.699749	35852	16116900	3.24184e+07	2.5	1371.84	0.00630084	2544.36	18.3601	22.2431	12.0053	0.627025	95.806	42.71	0.213885	27.6525	0.756911
Yueyang	2020	3.0622e+06	5668.86	60.6556	68.68	78867	40.5405	47.9662	36749.2	0.702814	34512	15740100	3.52712e+07	1.89	1409.33	0.00652089	2693.2	19.1913	22.2579	12.6544	0.606082	96.4508	43.3152	0.164247	26.9103	0.768317
Yueyang	2021	3105800	5870.66	61.5961	69.14	87267	41.6541	47.8417	39799	0.81594	34710	18078700	3.89747e+07	1.36	1477.33	0.00679219	2963.37	20.0147	24.7884	12.9519	0.582445	98.0197	43.3479	0.0860537	23.464	0.766851
Changde	2013	2450600	2020	43.9846	50.46	39169	48.6741	37.0284	20766	0.280218	23824	7267900	12841600	3.95	909.217	0.00472088	1244.47	15.4213	16.35	14.25	0.64	90.31	43.46	0.108337	10.394	0.780858
Changde	2014	2521800	2065	45.4027	51	43215	47.6455	38.9149	22634	0.301544	24575	8419200	15477200	4.16	921.513	0.00478571	1381.4	15.6815	19.37	14.29	0.588928	84.92	43.66	0.108673	11.4254	0.763609
Changde	2015	2619900	2366	47.2829	56.76	46408	45.68	41.2083	24513	0.332051	27544	9454900	18579100	2.58	1059.6	0.00495714	1488.47	16.2826	17.37	14.49	0.541814	91.71	43.77	0.108935	9.45153	0.800206
Changde	2016	2717600	5129	49.2506	60.11	50543	42.5608	44.4648	26532	0.340335	29542	10578400	20069300	3.13	1202.18	0.00511044	1622.98	16.8561	10.07	13.63	0.483731	93.98	44.37	0.109389	12.6733	0.797905
Changde	2017	2.8197e+06	2858	51.3158	60.31	53038	39.1161	50.0053	28735	0.593031	31679	11726200	22960100	3.1	1248.19	0.00546978	1703.21	18.1171	12.59	13.7	0.460367	99.82	44.38	0.109849	15.5201	0.81468
Changde	2018	2869900	3005.09	52.7604	60.31	58160	37.8705	51.877	31126	0.63343	35750	12607600	2.53939e+07	2.46	1304.93	0.00482279	1864.95	16.1365	14.5198	13.2285	0.441078	99.7551	44.3864	0.110966	16.5125	0.79477
Changde	2019	2894600	2386.55	53.9987	60.74	62493	40.3602	48.7207	33896.2	0.649548	39547	14642900	2.78571e+07	2.5	1426.17	0.00483393	1936.37	16.4122	20.8259	14.1104	0.418803	99.9908	44.4001	0.112601	20.2313	0.785322
Changde	2020	2.9659e+06	2460.32	56.216	71.8	70496	41.1738	46.4332	35469	0.662535	41521	14287500	3.05314e+07	2.5	1544.76	0.0049506	2059.96	17.0778	22.1016	14.1882	0.414448	99.9915	44.5082	0.114407	22.2693	0.798257
Changde	2021	2996100	3983.89	57.196	70.9	77118	41.6085	46.8587	38339	0.74007	36932	16338500	3.31876e+07	3.1	1612.16	0.005078	2227.55	17.6431	27.852	12.9219	0.397041	99.9917	37.3538	0.115228	26.4415	0.792783
Zhangjiajie	2013	627100	3714	41.7399	66.3	24259	25.4041	62.1523	16580	0.166264	6762	1240100	2108400	3	1107.39	0.00345313	384.248	21.8717	16.78	9.95	0.634	80.74	39.14	0.189164	13.2388	0.828507
Zhangjiajie	2014	645800	4140	42.8107	68.2	27051	24.311	64.092	18055	0.160487	7080	1572600	2509000	3.45	1152.67	0.00346364	430.874	21.8495	17.25	8.85	0.602554	81.09	39.5	0.196487	15.5983	0.84288
Zhangjiajie	2015	668000	1632	44.2824	69.7	29425	22.7588	65.6634	19473	0.204927	7744	1773700	2964300	3.29	1302.98	0.00346364	470.471	21.8495	19.98	10.73	0.608579	84.32	39.47	0.204972	15.0481	0.854962
Zhangjiajie	2016	693300	3933	45.7745	73.3	32300	21.2452	67.3291	21030	0.168746	8266	1981100	3057000	3.8	1418.37	0.00346679	518.18	21.7813	21.01	9.22	0.608214	87.12	39.98	0.212928	15.3242	0.854841
Zhangjiajie	2017	719400	4089	47.7372	76.9	35170	20.2623	69.0268	22944	0.396626	8428	2192100	3513300	3.76	1379.48	0.00349412	565.616	22.0637	20.12	9.47	0.573363	95.15	40.33	0.223225	17.9098	0.866836
Zhangjiajie	2018	741300	4134.06	48.9986	80.87	37719	17.7175	72.1326	24825.3	0.416853	9140	2300700	3.87166e+06	2.05	1546.9	0.00265786	608.365	16.7177	20.684	9.64417	0.543606	96.1857	40.5303	0.231542	21.2522	0.852174
Zhangjiajie	2019	766500	5190.22	50.5674	84.8438	35767	14.736	72.6835	26811.3	0.48108	10229	2062500	4.17365e+06	2.9	1729.12	0.00267602	580.181	16.7997	16.4887	7.77801	0.52197	96.7158	35.0075	0.237828	21.8711	0.853929
Zhangjiajie	2020	783600	5244.57	51.6478	89.23	36708	15.6715	69.5714	27884.2	0.447211	10232	1969700	4.42406e+06	3.6	1820.46	0.00282867	584.994	17.7416	16.4242	8.96131	0.505946	96.7402	36.936	0.244266	22.215	0.857646
Zhangjiajie	2021	790900	5465.58	52.3671	93.6081	38333	14.0723	71.6556	29780	0.487984	10734	2047700	3.53925e+06	2.99	1805.6	0.00301385	609.805	18.9895	16.0053	10.58	0.486214	96.7718	38.9982	0.231742	22.5906	0.854583
Yiyang	2013	1771600	7568	42.1699	49.33	25773	44.9814	35.7759	18928	0.311506	17335	4027600	8423700	4.3	842.094	0.00535714	911.631	15.7102	12.64	7.93	0.738	82.53	38.8	0.0424889	12.6562	0.782732
Yiyang	2014	1796200	5752	43.1385	50.12	28596	44.0275	37.4831	20688	0.285008	18773	5122200	10306400	3.1	914.475	0.00576299	1017.17	17.0517	13.46	16.22	0.69062	91.34	37.77	0.0428695	13.9296	0.76279
Yiyang	2015	1828800	5632	44.3249	66.11	30776	42.1078	39.3297	22571	0.330213	20248	5739500	12238000	3.3	1073.32	0.00608766	1099.36	18.1779	13.4	9	0.649183	92.35	40.02	0.0432633	14.4768	0.807056
Yiyang	2016	1852900	6053	45.3298	67.9	33772	39.7588	41.999	24745	0.307022	23027	6414700	13156800	3.45	1228.2	0.00617695	1212	18.6173	12.56	9.05	0.629967	92.99	40.03	0.0657109	13.3403	0.80798
Yiyang	2017	1878500	6116	47.033	67.9	36494	39.2561	46.0918	26934	0.521515	23271	7098000	14998500	3.56	1384.32	0.00641234	1307	19.7797	13.59	9.54	0.598217	95	39.02	0.0898097	14.5218	0.81982
Yiyang	2018	1892300	6130.28	48.1881	56.72	39937	38.0765	47.9401	29123.3	0.531829	24964	7162100	1.65433e+07	2.86	1458.2	0.00526766	1427.26	16.5264	15.1024	9.81458	0.569144	95.4978	40.0321	0.114289	14.9889	0.810087
Yiyang	2019	1922600	6102.5	49.2053	57.28	40578	42.5889	41.7755	31569.6	0.553401	28610	7284000	1.78503e+07	2.4	1468.02	0.00527182	1454.92	16.6224	19.0267	9.83816	0.540686	96.2073	40.0633	0.137921	17.1525	0.793387
Yiyang	2020	1941600	5621.17	50.4259	68.68	47784	42.7887	39.9389	33274.4	0.578075	28573	7102200	1.94746e+07	2.2	1538.8	0.00580261	1504.45	18.5664	19.9922	11.4819	0.534955	99.5974	40.06	0.16336	19.894	0.807764
Yiyang	2021	1961200	4598.59	51.2357	69.14	52597	44.2402	39.697	35842	0.652095	28838	8193200	2.12274e+07	1.2	1569.05	0.00614123	1639.02	19.7659	30.2362	14.9202	0.513022	99.703	41.1071	0.18781	24.6094	0.803746
Chenzhou	2013	2155400	1033	46.7366	50.46	36256	57.4238	32.6427	21634	0.312445	22609	6261300	14740600	3.96	1308.92	0.00376799	869.407	15.8398	15.18	11.06	0.896	90.24	42.4	0.118696	11.1323	0.777554
Chenzhou	2014	2230100	1067	48.3093	51	39999	56.7805	33.6669	23621	0.308292	23940	7218400	18145600	3.97	1395.55	0.00395265	965.895	16.5999	15.45	11.5	0.826291	90.3	44.3	0.143795	10.1878	0.813533
Chenzhou	2015	2346200	1081	50.5037	56.76	42682	54.655	35.5776	25534	0.31754	25208	8095500	21689800	3.59	1402.24	0.0039836	1037.84	16.6243	14.51	11.8	0.768451	93	44.78	0.125926	13.7528	0.811737
Chenzhou	2016	2442900	1100	52.5219	60.11	46691	52.0609	38.1316	27730	0.234182	26591	9051100	23273600	3.48	1506.78	0.00399752	1136.91	16.6624	6.23	12.12	0.70367	93.5	46.02	0.142565	14.6629	0.824525
Chenzhou	2017	2512300	1101	54.0791	60.31	46134	46.3798	44.6164	30005	0.38638	27123	9997000	26281000	3.47	1543.1	0.00403363	1123.53	16.8331	6.22	12.55	0.66912	95.1	46.3	0.190072	16.5102	0.839798
Chenzhou	2018	2575000	1451.72	55.3121	60.31	50482	45.0221	46.5209	32405.7	0.404573	29669	10370200	29145629	3.26	1534.67	0.00358519	1233.75	14.9302	12.6689	9.9	0.634058	88.81	46.54	0.196224	21.1711	0.833267
Chenzhou	2019	2662400	1153.79	57.0694	60.74	50760	38.3465	51.842	35160.2	0.388907	33652	9453300	3.24974e+07	2.31	1616.01	0.00360009	1243.56	14.9608	11.6037	13.4354	0.611232	95.2973	46.5425	0.246828	19.9986	0.831313
Chenzhou	2020	2721500	6551.86	58.1766	71.8	53581	38.6445	50.021	36988.5	0.427059	33675	9219900	3.52597e+07	2.61	1694.96	0.00364534	1291.11	15.1074	11.4666	13.5899	0.608421	95.3989	46.558	0.185635	20.4647	0.834793
Chenzhou	2021	2750200	6807.28	59.0438	70.9	59342	39.4519	50.022	39874	0.532068	34514	10563700	3.86446e+07	2.22	1825.5	0.00370282	1428.83	15.4118	20.8539	14.16	0.584084	97.6903	46.6901	0.252345	21.3787	0.833124
Yongzhou	2013	2040200	5244	38.9195	50.46	22210	38.0527	39.5389	18526	0.19986	20991	3748800	10743400	3.38	985.645	0.00266518	524.754	11.3886	16.11	8.1	0.848	81.29	36.63	0.176494	12.4473	0.770655
Yongzhou	2014	2085200	5291	39.7939	51	24295	37.7272	40.594	20175	0.202937	23238	4707400	13035400	3.1	1061.66	0.00268036	581.004	11.458	16.24	9.37	0.786859	83.24	40.76	0.176565	13.2424	0.796545
Yongzhou	2015	2153000	5372	41.0095	56.76	26222	36.5274	41.7143	21938	0.244279	24979	5278300	15413500	3.75	1187.03	0.00277723	633.114	11.8495	20.38	11.97	0.731779	90.68	41.09	0.176229	12.0838	0.798902
Yongzhou	2016	2227000	5422	42.3384	60.11	28845	35.0525	44.1543	24026	0.179491	27381	5899000	16530900	3.98	1364.35	0.00287054	701.487	12.2243	19.58	11.1	0.68597	90.32	40.4	0.175894	13.3555	0.805894
Yongzhou	2017	2291000	5586	43.5551	60.31	30199	34.6389	47.9351	26190	0.399389	28763	6530000	18664900	4.5	1454.25	0.00294732	737.79	12.5513	20.79	11.82	0.647624	91.64	38.3	0.23384	16.5285	0.82376
Yongzhou	2018	2344600	5745	44.4896	60.31	33035	33.6887	49.9349	28470	0.429247	32165	7195500	2.04381e+07	3.74	1594.8	0.00219445	806.094	9.32746	20.6171	11.5231	0.61466	95.2059	38.3195	0.212638	17.2833	0.82293
Yongzhou	2019	2413800	5751	45.7159	60.74	37013	31.037	51.5928	31089.3	0.446175	36905	8041800	2.24819e+07	2.5	1734.28	0.00220803	900.384	9.36741	21.0224	11.5284	0.576797	98.2361	37.8558	0.191515	19.6114	0.815516
Yongzhou	2020	2485800	5881.53	46.9355	71.8	39857	31.9818	49.3154	32830	0.494647	37051	7829600	2.43928e+07	2.05	1821.12	0.00226166	940.938	9.56558	21.0336	11.8011	0.565838	98.3	38.102	0.170273	21.6807	0.820735
Yongzhou	2021	2486600	5974.48	47.9068	70.9	43122	32.89	49.4852	35128	0.559047	37033	8992600	2.49051e+07	1.27	1879.01	0.00255939	1009.41	11.0453	21.9682	12.0215	0.534717	98.3001	39.95	0.182757	25.0813	0.819727
Huaihua	2013	1826300	8129	39.2592	50.46	23285	43.8269	41.9533	17632	0.203614	22886	3803100	8014200	3.6	1068.53	0.00221235	405.356	13.1129	8.65	7.74	0.789	83.44	35.02	0.0941551	7.89355	0.806095
Huaihua	2014	1857400	8725	39.9398	51	24368	43.6575	41.8492	19205	0.173747	24025	3914400	8513500	3.6	1075.09	0.00224861	428.412	13.3319	7.97	7.11	0.748919	85.42	35.1	0.0941834	8.39265	0.828436
Huaihua	2015	1908100	8752	41.1326	56.76	26060	41.8366	43.6837	20693	0.205772	25472	5027600	10080000	4.25	1253.17	0.00232115	461.781	13.7964	8.28	7.86	0.711473	89.81	37.69	0.0944189	7.97603	0.842278
Huaihua	2016	1960600	9695	42.2753	60.11	28269	37.9793	47.5793	22554	0.163147	28489	5619000	10818800	4.18	1419.25	0.00232115	503.483	13.7999	8.02	8.11	0.674263	88.8	39.22	0.0944434	9.70093	0.847988
Huaihua	2017	2.0236e+06	9747	43.6629	60.31	28366	32.7244	54.0163	24498	0.387318	29373	6206500	12357400	4.23	1508.31	0.00232115	508.216	13.8092	8	8.11	0.646685	91.73	39.7	0.0945065	13.2849	0.859686
Huaihua	2018	2071600	9750	44.9137	60.31	30449	30.4704	57.0407	26703.3	0.353417	31258	6651900	1.37661e+07	3.77	1663.1	0.00173147	548.832	10.3506	12.8814	8.52003	0.615709	93.9399	39.2595	0.0949614	12.6415	0.853505
Huaihua	2019	2121300	9630.77	45.9912	60.74	32453	27.7281	58.384	29106.6	0.388679	35835	6221000	1.52254e+07	2.7	1785.19	0.00176288	586.322	10.5384	13.5767	8.50655	0.591881	94.1608	39.4792	0.0949614	13.1811	0.852361
Huaihua	2020	2161900	9584.73	47.1763	71.8	36365	28.5895	55.8369	30329.4	0.356887	35875	6069900	1.66261e+07	2.4	1929.69	0.00177906	606.353	10.7043	10.9092	8.73702	0.581227	95.6477	39.4803	0.0955789	16.794	0.855184
Huaihua	2021	2193700	9573.6	48.1127	70.9	39767	30.2916	55.0968	32634	0.452378	36610	6953100	1.86378e+07	3.66	1930.04	0.00181928	659.279	11.0017	11.6935	10.2939	0.560303	95.854	40.2921	0.0960632	17.3962	0.853683
Loudi	2013	1.4836e+06	7637	39.1214	50.46	29249	54.0678	31.3915	18680	0.491002	14498	3390800	7875700	4.29	957.796	0.00580837	1377.46	12.4331	9.31	9.6	1.605	80.33	39.53	0.150779	9.94647	0.76137
Loudi	2014	1.5239e+06	7717	40.1079	51	31508	53.4992	32.0268	20324	0.446806	15740	2064600	9389400	4.3	944.045	0.00580837	1491.65	12.4095	9.27	9.53	1.55444	85.27	39.93	0.150493	11.1831	0.766411
Loudi	2015	1574500	7814	41.3635	56.76	33444	50.3323	35.0204	21838	0.454349	17668	4338200	11083900	4.2	964.093	0.00580837	1591.19	12.3867	10.15	9.43	1.44563	88.52	40.01	0.150217	13.519	0.797029
Loudi	2016	1619900	8042	42.4792	60.11	36008	47.7875	37.474	23669	0.419649	19122	4852700	11999200	4.19	1225.68	0.00613482	1722.39	13.0592	10.2	9.55	1.36699	91.27	40.03	0.149945	14.5382	0.795616
Loudi	2017	1684000	8042	43.9698	60.31	36145	46.7287	42.4483	25634	0.618755	19786	5374400	13763200	4.39	1289.48	0.00613482	1739.2	13.003	23.29	9.81	1.28675	97.05	40.95	0.14332	12.311	0.80406
Loudi	2018	1700000	8308.68	44.4247	60.31	39249	45.3295	44.8121	27916.2	0.641739	21127	5682900	15070704	2.94	1341.43	0.0048345	1897.62	10.2554	44.8916	9.61997	1.21057	97.6986	41.0201	0.155382	13.1487	0.811605
Loudi	2019	1739900	8368.17	45.5054	60.74	41675	38.5648	50.8024	30512.5	0.708167	28355	6956700	1.66531e+07	2.73	1498.1	0.0049131	2021.02	10.4309	23.3055	9.62997	1.14653	97.535	41.0501	0.149549	14.5975	0.783985
Loudi	2020	1796900	8275.59	46.9459	71.8	43913	38.7109	49.4107	32161.4	0.747628	25788	6788500	1.80853e+07	2.3	1630.53	0.00504965	2069.5	10.7093	23.5262	9.58763	1.11764	98.5001	41.0688	0.149389	15.5914	0.799884
Loudi	2021	1.8133e+06	8354.33	47.7586	70.9	47893	39.6355	49.1861	34702	0.796331	26022	7782000	1.88449e+07	2.58	1756.48	0.00513551	2249.14	10.9798	23.6418	9.6394	1.07293	98.7	41.09	0.150601	18.4506	0.798491
Wuhan	2013	5555992	1203.2	79.36	90.2593	86014	45	51.7	29821.2	3.55321	90542	42057385	60019555	3.52	1343.58	0.0623492	10208.3	52.2779	13.3	10.54	0.7599	92.9	38.2	0.258317	83.5634	0.649123
Wuhan	2014	5592628	1217.09	79.36	90.8793	97538	42.1	54.9	33270.4	3.39909	97306	47883874	70028536	3.15	1395.47	0.0644883	11700	53.4542	14	11.06	0.738015	93	39.21	0.248946	85.8535	0.631645
Wuhan	2015	5857052	1248.85	79.41	90.8831	100714	41.3	55.8	36436	3.74619	114367	53018198	77252645	3.08	1736.51	0.0705515	12308.9	56.9931	14.82	11.12	0.694103	95	39.65	0.311717	87.1065	0.632738
Wuhan	2016	5981891	1267.51	79.77	90.9879	107902	39.7	57.3	39737	3.85115	122940	58436632	70931658	2.94	2146.28	0.0766146	13456.9	60.9799	14.39	10.39	0.662244	95.4	39.65	0.330934	84.5411	0.63864
Wuhan	2017	6193500	1282.42	80.04	91.2122	120880	38.6	58.7	43405	4.48437	127413	64932430	78716603	2.84	2446.32	0.0826777	15276.7	64.9211	11.9	9.62	0.630125	96	39.55	0.363222	85.9985	0.649888
Wuhan	2018	6469300	1304.57	80.29	91.8228	135877	37.4	60.2	47359	4.86603	136314	71696981	8.64308e+07	2.14	2346.14	0.0887409	17420.3	68.625	13.16	9.65	0.599374	96.47	39.46	0.367007	92.7742	0.643411
Wuhan	2019	6681000	1308.44	83.84	92.0306	145545	36.9	60.8	51706	5.25944	141724	77744917	9.49011e+07	2.02	2597.18	0.094804	18932.1	72.4572	13.22	10.19	0.579562	95.06	40.02	0.381734	93.0557	0.626697
Wuhan	2020	6842300	1452.64	84.31	91.0068	130599	34.3	63.1	50362	5.68746	139956	61498424	8.37027e+07	3.04	2353.15	0.10329	18106.9	71.1063	15.62	14.5	0.549136	97	42.07	0.325498	75.85	0.639999
Wuhan	2021	7026100	1592.82	84.56	91.6004	135251	35	62.5	55297	6.04127	127455	67950422	9.45004e+07	2.92	2257.08	0.10329	20675	64.8484	13.1	14.82	0.546372	97.4	43.07	0.351347	76.8421	0.636702
Huangshi	2013	1476700	533.144	60.3967	79.8852	45065	61.22	30.44	21330	0.892758	15096	5327400	9635000	2.18	886.299	0.0296552	2402.05	55.5869	19.4	12.37	1.4215	90.4	34.7755	0.0898167	20.6012	0.72733
Huangshi	2014	1491100	534.06	60.8811	80.033	47896	59.37	32.01	25208	0.844694	16207	5875000	11684600	2.26	1061.57	0.026882	2557.43	50.3021	18.1	10.91	1.32441	90.6	0.879676	0.0898167	23.7302	0.713828
Huangshi	2015	1506800	535.98	61.3019	80.0745	48257	55.36	35.8	27536	0.8391	16711	6557600	13800200	2.34	1279.09	0.0283002	2583.55	52.7665	18.3	11.2	1.18085	91.7	36.2515	0.0898167	21.6151	0.73049
Huangshi	2016	1526100	537.614	61.8982	80.0017	51182	55.3	36	29906	0.843746	17371	7354300	13508300	2.38	1502.33	0.0295091	2749.2	54.853	20	11.85	1.1048	90.38	37.0127	0.0898167	17.7449	0.736564
Huangshi	2017	1553700	538.7	62.8901	80.0618	57936	57	34.8	32535	1.0996	19081	8270600	15396400	2.83	1557.17	0.0306961	3119.92	56.9439	19.9	11.79	1.05055	90.79	37.79	0.0898167	16.2591	0.758941
Huangshi	2018	1563700	538.748	63.2898	80.0705	65206	51	43.1	35327	1.16444	18988	9213000	1.71054e+07	3.19	1580.52	0.0313354	3515.1	58.1252	21.7	12.5	1.0109	92.88	38.25	0.0898167	14.0721	0.745296
Huangshi	2019	1581900	540.127	64.0005	80.0826	71511	50.9	43.2	38725	1.24437	19905	10263800	1.92607e+07	3.28	1696.4	0.0328758	3855.97	60.958	28.5	16.8	0.985786	94	38.64	0.0898167	13.1541	0.731809
Huangshi	2020	1628500	538.752	65.9552	78.4589	66439	48.6	44.3	37912	1.29159	20251	7588100	1.57167e+07	3.85	1875.99	0.0333646	3581.32	61.9294	29.6	16.94	1.0439	98	40.21	0.222753	13.013	0.745349
Huangshi	2021	1.64581e+06	533.341	66.3	79.83	75943	45.4	47.8	41589	1.54905	20817	9.66961e+06	1.97088e+07	2.97	1718	0.0303273	4070.87	61.44	29.7	16.99	1.03377	96	41.0544	0.234587	13.08	0.740818
Shiyan	2013	1700200	142.188	50.496	57.52	32255	48.5	39.8	17694	0.21883	29958	5667600	9043185	1.39306	1063.31	0.00304054	457.927	21.384	15.8	11.37	1.0616	88	40.6706	0.1782	41.2385	0.83609
Shiyan	2014	1740300	142.43	51.5996	57.85	35886	48.4	40.7	22143	0.212582	31159	6.28047e+06	11025149	1.51459	1140.98	0.00405405	510.688	28.4638	15.9	11.64	0.956395	89	40.835	0.180864	46.5977	0.848256
Shiyan	2015	1790000	142.86	52.9116	58.23	39089	46	43.6	24057	0.21844	33386	7.29394e+06	12255078	1.51883	1216.74	0.00443412	557.58	31.0375	11.4	8.94	0.871659	90	41	0.181496	51.8445	0.849345
Shiyan	2016	1912800	143.961	56.1103	58.64	42770	44.8	44.7	26030	0.158613	34086	8.32283e+06	13238101	1.47958	1458.9	0.00451858	613.383	31.3875	11.4	11.08	0.808028	91	41.2675	0.180405	35.3124	0.844769
Shiyan	2017	1986200	144.34	58.11	59.04	48827	44.1	46.5	28518	0.363707	34307	9.48849e+06	15433988	1.47517	1553.55	0.0046875	703.856	32.4751	12.4	13.47	0.751385	92	41.535	0.151551	36.4892	0.856674
Shiyan	2018	2040500	143.834	59.909	59.45	54618	44.5	47	30771	0.349267	35185	1.06433e+07	1.72398e+07	1.6609	1560.52	0.00477196	786.985	33.1767	23.3	14.96	0.70291	93	41.8025	0.162067	36.65	0.846537
Shiyan	2019	2073100	143.582	61.0094	59.83	59163	43.9	47.6	33577	0.366734	35038	1.19301e+07	1.92741e+07	1.76293	1650.98	0.00485642	849.966	33.8434	23.4	14.99	0.672961	94	42.07	0.153325	36.8746	0.857488
Shiyan	2020	1987600	135.595	61.9383	63.44	57577	39.4	50.6	32771	0.405808	36295	9.74005e+06	1.52072e+07	2.40223	1840.16	0.00494088	798.644	36.46	22.7	15	0.638557	95	42.24	0.164849	55.9302	0.853566
Shiyan	2021	1959300	133.449	62.0385	63.7	68379	38.7	51.6	35753	0.482407	37731	1.256e+07	1.93588e+07	2.18866	1810.29	0.00494088	913.843	37.0464	24.6	15.48	0.622185	96	42.4107	0.177	56.1807	0.85253
Yichang	2013	2243700	194.38	54.75	68.44	68846	60.1039	27.9748	20934	0.346447	25835.5	9118508	21069583	3	1820.62	0.00729157	1341.94	37.3626	18.3	14.15	1.2599	95	41.2	0.158114	44.943	0.812572
Yichang	2014	2296500	194.67	55.95	70.44	76369	59.3051	29.4709	25025	0.34092	27022.3	9.96467e+06	25704104	2.2	1820.62	0.00746827	1491.53	38.2102	18.4	14.2	1.18708	95	41.35	0.154708	43.2769	0.823354
Yichang	2015	2351700	195.17	57.15	73.01	82360	58.6862	30.3734	27275	0.384186	28263.6	1.11642e+07	30853530	1.8	1820.62	0.00764925	1611.81	39.0363	18.6	14.2	1.08072	95	41.38	0.149939	44.0583	0.836443
Yichang	2016	2414400	195.883	58.46	75.03	82077	48.3801	40.5852	29735	0.31025	29562	1.2732e+07	31911500	1.8	1822.45	0.00783461	1611.24	39.837	19.1	14.6	1.00323	95	41.4	0.16707	14.3323	0.837865
Yichang	2017	2475500	196.15	59.86	76.48	85591	44.4208	44.7391	32316	0.541406	30920	1.37313e+07	25820500	2	1681	0.00802447	1684.43	40.7471	19.4	14.3	0.955876	95	42.3	0.181352	13.7656	0.847324
Yichang	2018	2517100	196.163	60.86	78.1	97666	45.9001	44.5331	35011	0.563249	31609	1.53034e+07	22146500	2.4	1689.41	0.00821893	1923.47	41.7315	22.2	15	0.912684	95	41.3	0.186078	13.9283	0.836691
Yichang	2019	2555600	194.908	61.76	79.67	107830	46.0487	44.6245	38463	0.594562	31887	17104281	24827900	2.3	1803.17	0.0084181	2124.2	42.7222	24.4	12.6	0.873886	96.6	40.3	0.188671	24.3813	0.843747
Yichang	2020	2.48473e+06	183.53	63.77	78.13	102917	40.2119	48.8032	37232	0.626187	32178	1.39112e+07	19733200	3.5	1964.74	0.00862209	1992.65	46.4695	26.6	12.2	0.860021	97.31	41.1	0.227877	29.0524	0.842587
Yichang	2021	2.49738e+06	184.178	63.87	79.06	127091	41.8772	47.1938	41030	0.698376	34040	1.80081e+07	25246200	2.8	1962.96	0.00909286	2391.76	48.8351	28.8	15	0.831928	98.01	45	0.249661	17.2213	0.841008
Xiangyang	2013	3.0651e+06	283.472	54.82	60.53	50329.4	57.3	29	19329	0.355537	30880	9991000	20866361	3.62	1227.64	0.00794518	1428.44	27.994	3.09594	3.58817	1.0054	92.3	38.97	0.0779797	14.3431	0.817644
Xiangyang	2014	3.13667e+06	283.93	56.01	60.53	55877.6	57.7	29.5	24113	0.373707	34074	1.08503e+07	25535000	3.53	1227.64	0.00952386	1588.46	33.5024	3.58737	3.90208	0.969909	92.3	40.11	0.128942	15.0214	0.801828
Xiangyang	2015	3.21682e+06	284.63	57.3	60.53	60319	56.9	31.2	26282	0.3646	36965	1.21773e+07	30719373	3.33	1422.64	0.00954518	1632.26	33.4948	3.03705	4.23984	0.893868	92.3	37.82	0.128625	14.5778	0.818082
Xiangyang	2016	3298815	285.895	58.5	60.53	62429	49.2	39.4	28794	0.316427	37994	1.38875e+07	31886444	3.08	1437.7	0.0135543	1786.99	47.3524	3.83224	4.5977	0.851231	92.98	36.05	0.256233	9.54102	0.828951
Xiangyang	2017	3372611	286.66	59.65	60.53	71990	45.7	43.7	31316	0.574983	39591	1.56275e+07	36753172	2.99	1570.88	0.0175635	1973.06	61.1956	3.8716	4.99469	0.807478	93.65	34.28	0.138169	7.70304	0.837202
Xiangyang	2018	3.44675e+06	287.416	60.8	60.53	77632	48.4	42.2	33947	0.572678	35804	1.74786e+07	4.09798e+07	3.07	1622.84	0.0175635	2233.99	61.0337	4.08538	4.98148	0.769484	94.33	37.39	0.159847	7.18086	0.832409
Xiangyang	2019	3504560	287.916	61.7	60.53	84733.1	48.4	42.3	37297	0.599642	35820	19551764	4.59383e+07	2.76	1694.96	0.0175635	2443.07	60.9155	4.13028	4.97183	0.732523	95	40.49	0.18294	6.73646	0.814363
Xiangyang	2020	3.26603e+06	266.677	62.08	60.53	86024.3	42.8	45.9	37707	0.672723	36739	1.56726e+07	3.6475e+07	3.59	1893.58	0.0175635	2297.33	65.767	4.46113	5.3678	0.703742	95.95	42.1	0.237635	5.53159	0.827991
Xiangyang	2021	3.29233e+06	267.189	62.46	60.53	100824	44.5	45.1	41214	0.828546	36877	1.96613e+07	4.63233e+07	2.77	1822.44	0.0184264	2695.14	68.8661	4.61763	7.26983	0.657664	96.9	43.38	0.253004	6.13104	0.824921
Ezhou	2013	664000	662.281	62.8193	67.96	60905	54.618	33.3733	20878	1.47709	5093	2265515	5716941	3.3	1000.21	0.0194862	4026.94	29.4229	25.8	14.94	1.2548	88.7	43.1	0.166887	17.9943	0.667921
Ezhou	2014	673200	663.41	63.5814	68.8169	66303	53.9135	34.7367	22763	1.40675	5288	2.48338e+06	6980385	3.72	1199.57	0.0201128	4394.86	30.3173	27.6	14.95	1.20574	89	43.1	0.175521	17.9637	0.643168
Ezhou	2015	681300	663.85	64.3039	69.1677	71194	51.5549	37.6421	24774	1.38739	6077	2.80742e+06	8236855	3.1	1308.97	0.0203634	4724.62	30.6748	11.9	14.91	1.10313	89.1	43.1	0.184793	17.9519	0.640827
Ezhou	2016	693500	669.486	64.9041	69.6054	77577	48.4989	40.5297	26986	1.43557	6656	3.21047e+06	8737102	1.74	1593.88	0.0210526	5171.8	31.446	12	14.93	1.05503	92.5	43.2	0.193044	17.8007	0.632901
Ezhou	2017	704400	674.75	65.41	70.2037	87588	46.261	43.7354	29399	1.72755	8336	3.6501e+06	10070383	2.03	1497.65	0.0218045	5886.97	32.315	12	15.42	0.970314	93	43.2	0.201789	17.6618	0.678158
Ezhou	2018	710300	675.251	65.9089	70.4615	97012	48.7872	42.2042	31742	2.12934	8305	4.11031e+06	1.1158e+07	2.3	1809.94	0.0219925	6548.31	32.5694	11.6	15.27	0.922908	93.2	43.2	0.212432	17.6487	0.657746
Ezhou	2019	702600	663.972	66.3018	70.6574	106678	48.269	42.9167	34541	2.2447	8276	4557232	1.25193e+07	2.07	1889.03	0.0226817	7143.3	34.1606	19.1	15.88	0.880991	94	43.2	0.227603	17.9485	0.647427
Ezhou	2020	715268	676.316	66.2682	74.0114	93828	43.2767	46.8549	35025	2.44132	8241	3.26565e+06	1.03659e+07	2.9	2005.26	0.0226817	6298.43	33.5386	19.5	16.18	0.926235	99.8	43.2	0.235419	17.6217	0.66111
Ezhou	2021	713704	670.238	66.72	70.11	108657	42.7	47.4	38317	3.06515	9064	3.52854e+06	1.29885e+07	2.89	1947.15	0.0235401	7282.58	35.122	22.1	16.29	0.904902	99.58	43.2	0.250257	17.7807	0.655428
Jingmen	2013	1478000	232.764	51.19	61.7	41302	51.7	32.6	22470	0.291752	9416	4301400	9784961	4.1	739.485	0.00940076	966.049	40.1773	16.3	10	1.0276	84.93	41.58	0.133555	13.2469	0.79747
Jingmen	2014	1524300	232.92	52.77	61.96	44917	51.2	33.8	24627	0.299285	10605	4.79369e+06	11901452	4.2	870.517	0.00982865	1051.32	41.9785	17.4	10.45	0.961012	84.87	41.58	0.128137	11.7933	0.783506
Jingmen	2015	1570200	233.5	55.21	62.04	47551	49.6	35.6	26731	0.354855	11944	5.70525e+06	14045815	2.4	1031.65	0.0102322	1114.74	43.5936	19.5	11.62	0.880767	84.35	41.58	0.130995	12.3488	0.812314
Jingmen	2016	1625000	233.9	56.91	62.65	52161	48.8	36.5	28920	0.258539	12352	6.49141e+06	15314587	2.3	1073.88	0.0107379	1225.39	45.6692	20.6	11.83	0.830563	96.14	41.58	0.143522	7.07621	0.805874
Jingmen	2017	1680300	233.92	57.91	63.34	57127	47	39.3	31317	0.525261	12732	7.32094e+06	17902849	3	1216.91	0.0109697	1343.24	46.6517	21.1	13.99	0.795098	94.66	41.43	0.150508	6.30357	0.81645
Jingmen	2018	1715000	233.513	58.01	63.75	64821	47.5	40.5	33779	0.524184	12880	8.2203e+06	1.99617e+07	3.5	1191.01	0.011135	1522.9	47.4366	21	13.8	0.753751	95.59	43.35	0.142482	6.77953	0.814217
Jingmen	2019	1741400	233.594	58.41	64.06	70203	47.3	40.8	36805	0.53593	13048	9170601	2.23571e+07	4	1227.48	0.0114203	1648.19	48.635	21.3	13.25	0.729467	95.48	40.78	0.151441	7.88953	0.812241
Jingmen	2020	1525300	209.36	58.73	67.52	69054	42.7	43.9	35958	0.549357	13130	7.79315e+06	1.7595e+07	3.6	1417.01	0.011661	1520.57	55.4084	22.2	13.58	0.77423	95.26	41.12	0.226424	7.55689	0.814303
Jingmen	2021	1521900	205.313	59.76	68.34	83441	41.4	45.5	39159	0.636655	13407	9.50375e+06	2.09029e+07	3.1	1351.52	0.011879	1718.77	57.5568	23	14	0.841929	97.3	41.21	0.205167	9.24459	0.813587
Xiaogan	2013	2.47649e+06	544.669	51.03	57.52	26803	45.9	36.5	21439	0.514046	19391	6592200	12608200	4.5	782.267	0.00606875	1456.88	11.1421	18.5	11.56	1.1187	91	38.6	0.219143	10.509	0.785269
Xiaogan	2014	2.54003e+06	545.6	52.25	57.85	29429	45.8	37.8	23491	0.528883	21307	7.28197e+06	15369600	3.4	952.973	0.00606875	1604.28	11.1231	22.7	9.05	1.0518	85.43	38.6	0.218769	10.0796	0.770105
Xiaogan	2015	2614608	547.47	53.6	58.23	31869	44.7	39.5	25753	0.575375	22310	8.36103e+06	18249200	3.7	976.33	0.00606875	1741.74	11.085	23.1	9.03	0.994163	95.9	38.6	0.21802	9.37474	0.777201
Xiaogan	2016	2.69344e+06	550.426	54.92	58.64	34380	44.3	39.5	27939	0.52913	23383	9.29393e+06	20056200	3.33	1133.87	0.00606875	1887.27	11.0255	23.2	9.6	0.946841	95.9	38.6	0.216851	8.98191	0.780928
Xiaogan	2017	2.77059e+06	551.63	56.37	59.04	37966	43.5	41.2	30264	0.769277	24187	1.03035e+07	21081600	3.56	1204.99	0.00606875	2092	11.0015	24.1	9.7	0.899783	96.01	35.284	0.216378	8.96236	0.789175
Xiaogan	2018	2832444	552.189	57.57	59.45	42781	42.7	43.6	32685	0.831761	25579	1.14846e+07	2.34849e+07	3.4	1257.22	0.00606875	2361.09	10.9904	25.7	9.31	0.848263	96.1	36.8703	0.216159	8.95325	0.793193
Xiaogan	2019	2.91668e+06	552.673	59.27	59.83	46772	42.7	43.8	35695	0.979784	26411	1.27866e+07	2.63735e+07	3.12	1271.2	0.00621773	2582.94	11.2579	24.6	9.11	0.838089	96.51	38.5279	0.216115	8.95143	0.75978
Xiaogan	2020	2.58231e+06	479.605	60.47	63.44	51367	39.2	45.1	35374	0.936853	27535	9.81235e+06	2.08878e+07	4.14	1442.89	0.00637037	2461.9	13.2915	24.7	10.54	0.830782	97.12	40.26	0.24904	10.3152	0.780716
Xiaogan	2021	2.56591e+06	470.721	61.22	63.7	60556	39.4	45.7	38911	1.03829	28565	1.1976e+07	2.60054e+07	3.35	1436.8	0.00652189	2875.43	13.8644	27.4	13.02	0.821151	97.41	42.07	0.25374	7.88777	0.777896
Jingzhou	2013	2.74917e+06	408.005	47.9	61.7	23259	41.5	36.2	21063	0.351094	25889	8608400	13556001	4.1	644.088	0.0147894	996.794	36.3331	12.2	10.44	0.7529	86.81	39.14	0.127627	18.0977	0.775548
Jingzhou	2014	2.8428e+06	408.35	49.49	61.96	25774	40.9	37.5	23128	0.366715	26776	9.57737e+06	16516313	3.05	767.727	0.0149759	1114.72	36.7606	14.6	11.44	0.723462	88.4	36.4	0.123603	17.2748	0.733024
Jingzhou	2015	2.98076e+06	405.62	52.24	62.04	29796	39.6	39.6	25382	0.441336	29202	1.07599e+07	19504906	3.05	894.518	0.0157681	1209.82	38.9649	13.1	10.11	0.685046	89.3	35.27	0.125467	19.0979	0.756045
Jingzhou	2016	3.05635e+06	405.054	53.64	62.65	30305	38.8	39.9	27666	0.377718	31970	1.20861e+07	2.30158e+07	2	1108.35	0.0141851	1307.95	35.1024	12.2	10.45	0.657027	90.5	35	0.115586	9.06901	0.756588
Jingzhou	2017	3.08657e+06	401.06	54.71	63.34	34071	39.3	41.3	29973	0.615779	32358	1.35077e+07	2.56626e+07	2.2	1182.81	0.0140043	1475.27	35.0001	12.3	10.77	0.626541	91.8	35	0.112377	7.31822	0.77848
Jingzhou	2018	3.07517e+06	397.398	55.01	63.75	41143	37.6	44.9	32590	0.683069	32556	1.50548e+07	2.84855e+07	2.74	1195.53	0.0142773	1638.72	36.0112	12.4	10.6	0.607373	95.2	37.1	0.12504	8.19339	0.746962
Jingzhou	2019	3.08082e+06	391.104	55.31	64.06	45097	37.1	45.6	35910	0.729554	32809	1.67147e+07	3.18183e+07	2.6	1214.92	0.0147745	1784.74	37.3997	12.2	12.73	0.565694	95.5	38	0.122296	7.8027	0.743689
Jingzhou	2020	2.90436e+06	371.033	55.52	67.52	43993	31.6	49.2	34474	0.787616	33326	1.28449e+07	2.4691e+07	3.82	1269.7	0.0156418	1674.47	42.1605	12.6	12.56	0.578162	95.4	37	0.12932	7.35793	0.756377
Jingzhou	2021	2.9036e+06	364.232	56.52	68.34	52725	32.4	48.2	38231	0.908875	33895	1.61145e+07	3.116e+07	3.26	1299.78	0.0160078	1925.9	43.9355	24	12.65	0.568008	97.2	37.2	0.150585	8.27283	0.74901
Huanggang	2013	2.70995e+06	358.131	43.4155	57.52	21188	39.9011	36.2081	18432	0.34068	38700	7036700	13655700	4	1263.93	0.00255977	760.069	7.13565	26.4	13.09	0.9024	97	36.51	0.158606	4.16256	0.764724
Huanggang	2014	2.76496e+06	358.74	44.1511	57.85	23465	40.3829	37.2295	20729	0.368775	41100	7.85505e+06	16580000	3.11	1293.37	0.00255977	843.833	7.11218	31.2	14.09	0.839412	99.8	36.51	0.166954	4.14887	0.777951
Huanggang	2015	2.81787e+06	360.37	44.8991	58.23	25261	39.4968	39.22	22620	0.368149	42700	9.61699e+06	19584000	3.1	1325.01	0.00255977	911.247	7.09688	31.2	14.15	0.790727	99.8	37.84	0.175942	4.13995	0.769179
Huanggang	2016	2.88615e+06	362.09	45.6598	58.64	27444	38.2255	41.0488	24796	0.315204	43400	1.06803e+07	20416497	1.31	1350.66	0.00255977	994.598	7.04635	31	13.9	0.755144	97.3	39.17	0.184491	4.11047	0.782373
Huanggang	2017	2.94434e+06	363.24	46.4333	59.04	30637	38.3673	42.3459	26884	0.559871	43900	1.19765e+07	21721568	1.91	1382.31	0.00241207	1114.72	6.61883	31	13.99	0.71278	97.6	40.5	0.194228	4.09751	0.79033
Huanggang	2018	2989026	362.605	47.22	59.45	34247	37.9343	44.732	28978	0.569538	43400	1.33486e+07	2.41109e+07	1.98	1421.64	0.0027069	1246.95	7.44076	29.8	11.79	0.683877	95	40.6667	0.205483	4.10463	0.785353
Huanggang	2019	3.04111e+06	362.777	48.02	59.83	36685	37.7384	44.9109	31812	0.624593	41900	1.47072e+07	2.68355e+07	2.07	1458.87	0.00300115	1334.9	8.2457	25.6	10.08	0.678489	102.87	40.8333	0.21691	4.10268	0.768534
Huanggang	2020	2.8437e+06	336.982	48.34	63.44	35784	34.5625	45.2366	30826	0.652124	36919	1.15013e+07	2.09585e+07	2.91	1712.99	0.00426149	1246.87	12.6048	34.5	13.77	0.70455	95	41	0.246615	4.41673	0.781406
Huanggang	2021	2.81596e+06	331.569	48.65	63.7	43905	31.8	48.4	34032	0.878516	38018	1.40373e+07	2.59047e+07	3.12	1614.15	0.00552126	1460.52	16.5976	19	13.38	0.715378	98.37	42.88	0.264705	4.48884	0.778431
Xianning	2013	1180000	247.288	47.4849	72.7243	35694	48.5	32.8	19671	0.364907	14939	3691000	9718400	2.88	1030.99	0.00720622	882.288	29.0946	13.1	12.46	1.0064	94.3496	40.2	0.240362	8.12056	0.772187
Xianning	2014	1210000	247.71	48.61	73.1117	39438	49.4	32.7	21591	0.34081	15667	4.07379e+06	11708500	2.57	1118.03	0.00722615	977.634	29.1258	13	13.03	0.958898	94.5569	40.23	0.239957	7.70468	0.774775
Xianning	2015	1250000	249.48	49.8604	73.0429	42244	48.6	34.1	23505	0.378991	16351	4.49695e+06	13725200	1.4	1317.91	0.00655836	1051.82	26.2465	13.5	13	0.909898	94.7646	40.26	0.238253	7.48472	0.782543
Xianning	2016	1290000	251.368	51.0689	72.8298	45376	47.8	35.6	25839	0.338365	16932	4.9903e+06	14634900	1.78	1479.41	0.00655836	1138.13	26.0491	14.1	14.45	0.959124	94.9728	40.29	0.236461	5.62462	0.803068
Xianning	2017	2540000	252.27	100.193	74.0574	50868	48.4	36	28053	0.593682	17147	5.6602e+06	1.70497e+07	2.14	1445.31	0.00694707	1283.01	27.494	30.6	14.47	0.968907	95.1814	40.78	0.235612	6.15834	0.805168
Xianning	2018	1365800	253.09	53.7019	74.3135	57270	48.7	37.6	30337	0.615668	17649	6.34742e+06	1.89763e+07	2.68	1399.76	0.00729493	1449.43	28.7776	30.6	14.68	0.934539	95.3905	41.27	0.234852	5.49499	0.806839
Xianning	2019	1388100	261.321	54.4695	75.0713	62650	44.1949	43.3	33191	0.64629	17988	7.08401e+06	2.11965e+07	2.3	1565.69	0.00730091	1589.73	28.7435	31.1	14.88	0.899997	95.6	39.63	0.234382	6.99721	0.795385
Xianning	2020	1507300	272.618	56.7017	67.7575	57786	39.0191	46.5844	32394	0.630359	18415	6.04041e+06	1.65969e+07	3.34	1591.99	0.00759294	1505.75	28.6574	31.3	15.11	0.88546	95.81	41.5	0.233646	4.97299	0.802464
Xianning	2021	1498400	267.942	57.3506	67.8793	66194	40.1411	46.3529	35990	0.769279	19611	7.81933e+06	2.07295e+07	2.55	1551.27	0.0106648	1746.06	40.9538	52.6	15.77	0.84997	96.02	42	0.219505	4.54645	0.801562
Suizhou	2013	981000	226.245	45	61.7	30377	48.9999	33.4199	19806	0.283412	8065	3444700	6.28626e+06	4.5	681.165	0.00662943	686.945	29.3033	9.5	9.09	0.7352	93.2825	35.56	0.0762844	8.12468	0.78215
Suizhou	2014	1016000	226.63	46.5201	61.96	33156	49.1423	34.1516	20959	0.274157	9187	3.8421e+06	7688097	4.5	773.791	0.00683579	750.778	30.1601	9.8	9.18	0.712262	93.8048	36.89	0.0761447	7.03251	0.788327
Suizhou	2015	1049000	227.36	47.8821	62.04	35928	48.6283	35.1475	22791	0.291027	10163	4.30636e+06	9076825	4.5	898.758	0.00704857	815.546	31.0024	9.9	9.18	0.663116	94.3299	37.38	0.0759083	6.0794	0.802678
Suizhou	2016	1084000	228.497	49.2324	62.65	38946	47.3585	36.4006	24799	0.24482	10627	4.82684e+06	9742661	4.53	1050.05	0.00726798	887.682	31.8077	10.2	9.49	0.635066	94.858	38.5	0.0755291	5.24548	0.820498
Suizhou	2017	1123400	229.4	50.8211	63.34	42718	46.8947	37.9063	26959	0.463042	10197	5.35796e+06	11334978	4.53	1114.23	0.00749422	978.03	32.6687	11.7	10.51	0.60833	95.389	39.1	0.0732866	4.53078	0.823268
Suizhou	2018	1155400	230.044	52.1225	63.75	47965	46.769	39.6562	29237	0.453281	8422	5.95236e+06	1.26045e+07	4.53	1072.31	0.0077275	1101.86	33.5914	13.6	10.87	0.6475	95.923	39.7094	0.0769161	3.91793	0.820659
Suizhou	2019	1170500	231.017	52.7015	64.06	52380	46.8094	39.7417	31961	0.471899	10955	6546408	1.40288e+07	4.53	1098.6	0.00796804	1206.24	34.57	14.2	10.92	0.627465	96.46	40.3282	0.105088	3.3909	0.794192
Suizhou	2020	1163900	213.012	56.8338	67.52	50611	40.7967	43.1544	30587	0.467549	11879	5.1953e+06	1.07601e+07	4.56	1385.32	0.00821606	1121.07	38.6591	15.4	11.45	0.609486	97	40.9567	0.192392	3.18901	0.812706
Suizhou	2021	1164000	209.653	57.7496	68.34	61102	42.3215	42.6993	33890	0.58672	12210	6.18501e+06	1.30197e+07	3.49	1337.07	0.00846306	1288.35	40.4594	18.1	13	0.589449	97.33	41.595	0.199196	2.8097	0.809186
Nanchang	2013	3620149	7449	69.83	78.9	64678	55.5	39.8	26151	1.40443	31582	12769540	28968649	3.22	1416.44	0.0346769	4636.59	48.1267	10.37	12.04	0.376825	90.97	42.41	0.126055	57.4878	0.686094
Nanchang	2014	3713191	7564	70.86	79.4	70373	55	40.6	29091	1.17897	34309	14747473	34273680	3.5	1553.41	0.0364142	5097.93	49.9983	11.09	12.04	0.354742	91.98	42.08	0.109977	57.9942	0.683121
Nanchang	2015	3794765	7536	71.56	81	75879	54.5	41.2	31942	1.36257	35755	16711895	40000719	3.5	1611.58	0.0427102	5559.43	57.9493	12.75	11.8	0.344459	91.85	41.11	0.120104	64.9586	0.682514
Nanchang	2016	3883003	7639	72.29	81.9	82472	52.4	43.4	34619	1.55488	47014	18680021	45402629	3.51	1676.07	0.0441001	6117.65	59.0718	12.07	11.81	0.330315	93.5	40.84	0.178854	57.1636	0.683722
Nanchang	2017	4005851	7731	73.32	82.6	88453	50.7333	45.2	37675	1.91737	39419	20394384	51151841	3.38	1826.66	0.0454969	6671.06	59.9154	12.4	12.92	0.315703	99.8	43.94	0.201536	59.0643	0.703878
Nanchang	2018	4116431	7868.49	74.23	82.7	94434	49.0667	47	40844	2.21508	41532	22108747	5.67274e+07	3.48	2001.67	0.0470466	7224.47	61.04	13.1295	13.0098	0.304219	98.5666	44.797	0.197672	62.708	0.701157
Nanchang	2019	4209348	6804.39	75.16	83.6	100415	47.4	48.8	44136	2.39137	46706	23823110	6.25136e+07	2.34	14893.3	0.0494329	7777.87	63.5062	13.4927	12.072	0.286556	94.1354	40.4184	0.223996	64.9183	0.667546
Nanchang	2020	4883763	7363.21	78.08	83.9091	92697	46.591	49.3142	46796	2.6701	50754	24527389	6.80148e+07	2.93	2159.98	0.0508714	7985.42	58.5163	11.3401	12.2654	0.276372	98.8442	41.2999	0.198385	57.0961	0.69086
Nanchang	2021	5062262	4475.07	78.64	84.3919	104788	48.3886	48.0279	50447	3.41916	65842	28787407	7.55644e+07	3.09	2144.58	0.0508006	9243.27	56.7782	17.9252	13.2434	0.251984	98.9	43.0713	0.212629	64.926	0.686521
Jingdezhen	2013	988682	2492	61.05	72.7	42130	58.3	34	23991	0.381197	7661	2144395	5387175	3.5	1300.46	0.0149696	1294.29	48.584	16.33	14.92	0.512877	71.34	51.54	0.0900916	24.0265	0.806913
Jingdezhen	2014	1015011	2511	62.28	73	45438	58.1	34.6	26625	0.362871	8218	2475258	6225413	3.5	1312.99	0.0149696	1404.51	48.2772	16.21	14.81	0.495537	72.07	51.65	0.0903817	23.2244	0.811238
Jingdezhen	2015	1042219	2522	63.53	73.2	47216	56.7	35.9	29101	0.393496	8683	2696077	6908760	3.2	1530.32	0.0149696	1468.91	47.9605	16.14	15.18	0.504507	72.51	52.02	0.0900937	25.1202	0.817034
Jingdezhen	2016	1072207	2291	64.79	73.3	51561	54.3	39.7	31418	0.408112	11728	3006126	7836443	3.4	1635.64	0.0163623	1616.38	51.967	28.2	17.18	0.479219	68.16	51.37	0.0902171	25.8324	0.834606
Jingdezhen	2017	1098002	2660	65.95	73.3	52783.3	50.9333	42.8667	34283	0.665444	9512	3.52513e+06	8893257	3.3	1690.29	0.0163623	1664.92	51.6547	24.31	16.05	0.470584	94.51	51.5	0.115262	26.1517	0.831617
Jingdezhen	2018	1120049	2697.23	66.94	73.4	54005.7	47.5667	46.0333	37183	0.668542	9829	4.04414e+06	9.8893e+06	3.3	1840	0.0165259	1713.46	51.9121	25.7589	16.7443	0.468656	94.265	51.611	0.138058	26.1017	0.839429
Jingdezhen	2019	1143588	2491.69	68.05	73.5	55228	44.2	49.2	40143	0.842948	10152	4563148	1.09178e+07	3.3	14054.4	0.0192161	1762.01	60.1003	30.0186	17.0671	0.47313	95.6746	50.0576	0.142277	27.2802	0.823524
Jingdezhen	2020	1052588	2482.62	65.02	81.2265	59134	43.1327	49.7555	42283	1.00307	10640	4677226	1.18349e+07	3.1	2376.6	0.0192161	1821.04	62.385	30.1698	17.487	0.474549	93.5297	53.9631	0.146018	29.2499	0.831523
Jingdezhen	2021	1068531	2478.59	65.94	82.1656	68049	44.2208	49.3409	45648	1.24919	13910	5481709	1.29474e+07	2.89	2407.83	0.0192161	2097.24	62.3239	31.5453	17.7144	0.429788	95.2441	51.87	0.144579	31.3965	0.831492
Pingxiang	2013	1193835	5155	63.45	77.6	42515	59.3	33.6	23496	0.405811	11312	2390176	8271074	3	1271.47	0.0132061	2087.69	26.8398	15.41	10.73	1.07086	82.99	40.75	0.0819011	18.6869	0.775452
Pingxiang	2014	1221132	5232	64.61	78.1	45867	59	34.3	26019	0.420222	11676	2750455	9060922	4.29	1243	0.0133029	2261.9	26.9153	15.85	10.58	1.03555	84.89	40.51	0.08455	18.2433	0.810922
Pingxiang	2015	1252432	5258	65.88	78.3	48133	56.7	36.4	28335	0.405757	12160	3045746	10267407	3.75	1400.63	0.0133029	2385.96	26.7585	16.13	10.66	0.985609	85	41.22	0.083321	16.1329	0.809978
Pingxiang	2016	1283104	5408	67.03	78.5	52516	53.1	41.2	30630	0.305453	16672	3380778	11628647	3.56	1521.47	0.0133029	2619.83	26.5747	15.81	10.62	0.889012	90.13	41.7	0.107824	14.7684	0.813026
Pingxiang	2017	1313041	5296	68.21	78	51013	50.2333	43.5333	33120	0.569146	12987	3.33029e+06	13118956	3.3	1707.5	0.0133944	2557.24	26.6078	16.14	11.91	0.931488	92.71	42.56	0.132572	14.7585	0.831358
Pingxiang	2018	1335219	5298.72	69.07	77.8	49510	47.3667	45.8667	35763	0.650333	13279	3.2798e+06	1.44964e+07	3.35	1984.36	0.0134388	2494.65	26.5835	25.6369	16.3579	0.757511	95.3999	46.8184	0.106458	14.7932	0.817173
Pingxiang	2019	1359113	5495.92	70.01	78.1	48007	44.5	48.2	38502	0.69235	13625	3229315	1.59026e+07	3.35	14206.7	0.0136193	2432.07	26.827	24.717	16.7225	0.82224	98.882	47.6636	0.127593	20.5308	0.790376
Pingxiang	2020	1223774	6007	67.81	81.7059	53302	43.6187	48.4682	40405	0.749429	14033	3322965	1.71748e+07	3.85	2552.17	0.0136193	2519.88	28.8563	23.0093	14.1533	0.812339	99.1724	47.874	0.131316	24.4702	0.812969
Pingxiang	2021	1241862	4022.66	68.77	82.5143	61386	44.9012	48.1386	43395	0.859233	17985	2897837	1.90469e+07	3.2	2668.81	0.0136507	2898.28	28.9051	23.0179	14.8349	0.736163	99.2915	49.9441	0.131513	32.0606	0.806839
Jiujiang	2013	2283130	6237	47.67	69.1	33500	56.1	35.8	22504	0.360971	22139	4380215	15077751	4.5	1358.48	0.00525188	839.278	20.9273	22.92	17.23	0.657352	99.43	51.88	0.0443475	12.5234	0.748426
Jiujiang	2014	2360181	6286	49.1	69.5	37097	55.3	37.3	25077	0.356586	23760	5122203	18122162	4.5	1489.07	0.00538759	932.668	21.3902	23.22	17.65	0.614705	99.47	51.07	0.0449772	12.5133	0.761018
Jiujiang	2015	2439930	6055	50.56	69.7	39505	53.3	39.3	27635	0.379527	25015	5814539	21199205	3.5	1705.66	0.00553483	996.971	21.8885	23.22	17.77	0.611611	99.47	50.14	0.0446972	12.6031	0.764254
Jiujiang	2016	2529374	6211	52.18	70.1	43502	49.7	42.1	30011	0.348862	35995	6567812	24285809	3.81	1752.92	0.00559351	1102.49	22.0212	22.67	17.81	0.595376	99.47	50.15	0.0587299	13.2498	0.762125
Jiujiang	2017	2620341	4321	53.77	70.5	50196	49.2667	43	32592	0.593426	26924	8247540	27309587	3.42	1865.22	0.00665929	1280.12	26.079	22.01	13.93	0.522032	89.92	46.29	0.0576204	14.7621	0.770145
Jiujiang	2018	2706474	4316.27	55.27	70.9	56890	48.8333	43.9	35265	0.59792	27821	9927268	3.0259e+07	3.41	2039	0.00789903	1457.75	30.7851	21.7542	14.5793	0.494136	91.2475	47.832	0.0483576	15.1182	0.780266
Jiujiang	2019	2793709	1496.21	56.78	71.3	63584	48.4	44.8	38076	0.622884	28663	11606996	3.28916e+07	3.18	13247.2	0.00809448	1635.38	31.3966	21.4011	14.9263	0.45534	97.2099	48.6834	0.0566838	16.2497	0.76708
Jiujiang	2020	2814240	1505.96	61.18	79.1815	70341	47.3415	45.6053	40337	0.687483	29576	11961009	3.58518e+07	3.44	2567.11	0.00829726	1697.97	34.4218	21.9676	15.4074	0.452066	98.8012	48.8291	0.0612137	19.2412	0.772497
Jiujiang	2021	2834459	1333.39	62.15	80.3815	81551	47.7881	45.6217	43658	0.915115	38966	14078108	3.95445e+07	2.82	2566.36	0.00854982	1957.43	35.7776	33.4899	18.1046	0.412083	99.3075	49.1907	0.0710641	22.5756	0.773281
Xinyu	2013	767677	1997	66.43	62.9	73275	58	36	24751	0.635419	6175	1717681	7040381	3.4	1652.97	0.0226558	2659.13	62.3043	23.58	18.18	1.09671	100	52.06	0.138454	39.9959	0.752288
Xinyu	2014	782723	2009	67.43	63.3	77730	57.8	36.4	27626	0.521855	6581	1971971	7474923	3.7	1652.35	0.0232851	2832.82	63.7495	24.23	18.08	1.06615	100	50.8	0.137837	40.6619	0.758839
Xinyu	2015	798610	2041	68.45	64.3	81354	55.8	38.3	29836	0.53993	6754	2148174	8225962	3.5	1707.49	0.0239144	2979.23	65.1407	24.14	18.05	1.00673	100	50.2	0.137995	42.1272	0.775123
Xinyu	2016	808215	2067	68.86	66.2	88548	52.1	41.8	32163	0.544496	8801	2399510	9213150	3.3	1776.58	0.0246822	3260.51	66.831	23.96	18	0.910982	97.06	49.66	0.14058	44.3211	0.785189
Xinyu	2017	826607	2101	70.01	66.3	86246	50.3	43.5	34775	0.788137	6835	2709325	10350362	3.3	1819.65	0.0248584	3192.74	66.9095	24.12	18.31	0.953409	97.31	50.25	0.141611	38.7736	0.79211
Xinyu	2018	831068	2110	70.03	66.4	83944	48.5	45.2	37592	0.771772	7251	3019140	1.14475e+07	3.21	1892.33	0.0251731	3124.97	67.4121	24.3227	19.2823	0.946344	97.4925	51	0.149823	36.63	0.774564
Xinyu	2019	836345	2118.7	70.08	66.6	81642	46.7	46.9	40610	0.790683	7555	3328955	1.25923e+07	3.14	13254.4	0.0258024	3057.21	68.7099	24.8498	19.9419	0.993516	97.7203	50.6463	0.152419	38.0418	0.752339
Xinyu	2020	884941	2136.09	73.59	77.3463	83505	45.9399	47.1733	42531	0.854288	7763	3419502	1.35744e+07	3.5	2144.23	0.0261171	3150.82	69.0229	25.0322	19.8915	0.954501	98.01	50.696	0.153929	38.7181	0.773004
Xinyu	2021	891230	2084.78	74.14	79.4788	96024	46.5278	47.3558	45679	0.994318	10383	4021335	1.48369e+07	2.9	2180.98	0.0264317	3633.1	69.8751	25.8755	20.4227	0.870518	98.2989	50.1256	0.174605	38.6309	0.766636
Yingtan	2013	602435	3449	52.73	65.3	48541	62.6	29.4	22090	0.511654	5250	1345078	3939686	3.5	1252.93	0.00927826	1556.13	28.8843	13.81	14.27	0.432182	93.78	40.45	0.0575935	15.3349	0.758166
Yingtan	2014	622336	3702	54.23	66.6	53011	61.3	31	24591	0.387405	5470	1554534	4642315	3.5	1373.31	0.00941884	1706.58	29.1917	13.16	13.29	0.389156	94.22	41.34	0.0661388	16.2776	0.788525
Yingtan	2015	643317	3503	55.78	67.7	55568	59.4	32.9	26952	0.436696	5540	1725733	5315555	2.98	1556.85	0.00950319	1797.34	29.3069	13.91	15.86	0.38263	97.54	45.15	0.0740477	15.876	0.787392
Yingtan	2016	666347	3093	57.48	69	61709	56.1	36.9	29116	0.415741	7316	1946627	6041635	3	1602.38	0.0109652	2006.21	33.6419	17.65	15.29	0.352323	97.66	41.3	0.0931622	15.8635	0.808305
Yingtan	2017	689760	3107	59.08	69.4	67767	54.9667	38.0667	31696	0.679775	6343	2.39855e+06	6785074	2.98	1651.7	0.0110777	2219.62	33.7473	16.6	23.79	0.330343	97.05	46.74	0.123426	15.3662	0.804864
Yingtan	2018	712997	3022.77	60.68	69.3	73825	53.8333	39.2333	34263	0.669893	6352	2.85048e+06	7.41609e+06	2.98	2057.66	0.0139286	2433.03	42.1613	18.2512	15.1087	0.305319	95.7638	40.9403	0.0684248	22.3402	0.809955
Yingtan	2019	733038	3378.22	62.04	71.8	79883	52.7	40.4	37151	0.720923	6630	3302400	8.0687e+06	2.91	13112.3	0.0139286	2646.44	41.9274	16.5032	13.9625	0.286425	95.6696	42.0999	0.0995289	21.7508	0.78029
Yingtan	2020	743407	3347.52	64.41	80.137	85263	51.1499	41.3755	39053	0.862806	6372	3431193	8.83523e+06	3.28	2661.58	0.0157618	2762.84	48.5695	26.835	15.7276	0.277634	95.2457	44.0264	0.0883711	24.0434	0.79837
Yingtan	2021	755646	3371.29	65.43	81.8024	99069	52.3725	41.0877	42048	1.00374	8754	4052239	9.87778e+06	3.2	2778.99	0.0161948	3216.24	49.8721	28.5327	17.3442	0.252317	96.1129	46.1885	0.0961943	31.4787	0.796205
Ganzhou	2013	3608259	8045	42.56	65	19768	45.7	38.1	20566	0.252516	29766	5630644	13308676	3.3	1197.2	0.00241241	424.918	11.2054	10.97	12.23	0.417317	46.37	38.65	0.0462135	6.39298	0.787453
Ganzhou	2014	3742431	7765	43.99	66.8	21708	45.7	38.9	22935	0.254856	31769	6496454	16097125	3.3	1279.01	0.00347388	468.158	16.08	11.64	10.37	0.403522	50.35	39.93	0.0398944	9.13669	0.811138
Ganzhou	2015	3889671	8047	45.51	68.7	23148	44.1	40.9	25001	0.259415	34784	7087388	18922071	3.1	1387.44	0.00359069	501.241	16.5437	13.3	10.37	0.401278	72.67	39.97	0.0440268	9.1236	0.814049
Ganzhou	2016	4047579	4618	47.13	69.9	25761	41.6	43.2	27086	0.212489	50446	7902438	22055101	3	1592.49	0.00421792	560.493	19.3394	14.87	11.45	0.415051	85.29	40.17	0.05966	10.7269	0.819351
Ganzhou	2017	4207215	5062	48.72	71.2	30496.7	40.8667	45.4	29567	0.432976	41709	10732942	25104751	3	1829.6	0.00444291	667.751	20.2604	15.89	13.89	0.364355	91.94	47.03	0.0710433	11.3218	0.828824
Ganzhou	2018	4363921	5453.33	50.29	71.7	35232.3	40.1333	47.6	32163	0.497538	44902	13563446	2.79416e+07	3.2	2091.43	0.00457724	775.01	20.7719	17.4012	13.0549	0.333858	93.2871	49.8443	0.0659168	12.487	0.82066
Ganzhou	2019	4515065	5788.75	51.85	71.9	39968	39.4	49.8	34826	0.494499	48233	16393950	3.08755e+07	3.2	11569.1	0.00483676	882.268	21.8729	19.3748	13.2181	0.309693	94.8195	49.8695	0.0891706	13.5128	0.815672
Ganzhou	2020	4961719	6017.55	55.31	80.4997	40754	38.1101	50.5149	37031	0.592127	52428	16844786	3.3716e+07	3.1	2453.2	0.00514149	925.656	22.5719	20.8176	13.6365	0.299012	96.9885	49.8503	0.0768226	14.2916	0.821719
Ganzhou	2021	5059931	5285.77	56.35	81.6498	46452	39.6304	50.1157	40160	0.749855	70364	19876845	3.76271e+07	2.78	2429.23	0.00529334	1058.76	23.2127	24.325	16.1686	0.276291	98.7271	49.8557	0.076069	16.0457	0.81935
Jian	2013	2098811	1763	43.13	54.2	23126	51.2	31.2	22278	0.209134	17913	3019335	10646288	2.69	1271.28	0.0019788	444.528	10.281	17.76	16.97	0.350387	90.87	45.75	0.0333728	5.62652	0.791657
Jian	2014	2179434	1867	44.65	55.1	25486	51.1	32.5	24797	0.22523	18630	3516419	12701175	2.98	1377.01	0.00209825	491.283	10.8683	18.73	16.97	0.337692	90.96	45.75	0.0332708	6.21165	0.812421
Jian	2015	2261863	1898	46.17	56.1	27168	49.5	34.2	27078	0.222553	19629	3984653	14869517	2.99	1563.86	0.00217735	525.46	11.237	19.11	17.09	0.334545	91.55	45.78	0.0339866	6.15841	0.818236
Jian	2016	2348704	1993	47.76	64.2	29888	43.4	39.3	29307	0.175482	28305	4486619	17101622	2.9	1605.8	0.00223193	580.244	11.4743	18.79	17.09	0.327164	91.98	45.8	0.0338557	6.26076	0.817668
Jian	2017	2439829	2040	49.37	64.9	33945.3	44.0333	41	31936	0.365049	21650	5.81323e+06	19377120	2.98	1752.58	0.00227742	661.771	11.6513	20.65	17.09	0.292842	93.44	45.81	0.0369288	9.34855	0.832834
Jian	2018	2525371	2100.43	50.95	65.4	38002.7	44.6667	42.7	34692	0.390557	23152	7.13983e+06	2.14505e+07	3	1888.69	0.00232172	743.299	11.8429	21.8868	17.09	0.281246	94.4401	45.8101	0.0370619	7.29951	0.828174
Jian	2019	2604823	2160.87	52.52	65.9	42060	45.3	44.4	37543	0.390711	24343	8466439	2.33596e+07	2.98	10943.5	0.00236523	824.827	12.0571	23.8344	17.2396	0.268374	96.9403	46.4179	0.0395183	7.5795	0.810012
Jian	2020	2339591	2340.87	52.35	76.5197	48307	44.2819	44.8638	39608	0.427566	24700	8750911	2.56021e+07	2.89	2424.34	0.00255468	857.821	14.4523	23.0056	17.2415	0.262658	97.0997	46.42	0.043856	11.1636	0.823673
Jian	2021	2363291	1978.26	53.41	77.7936	56789	45.8349	44.3533	42880	0.564069	33773	10352328	2.83159e+07	2.34	2512.97	0.00264605	998.952	15.1182	28.3793	20.4209	0.238426	97.1816	46.62	0.043027	10.7965	0.820619
Yichun	2013	2288604	6290	41.78	63.7	25352	55.2	29.4	20871	0.330359	20578	4070516	11245778	3.5	1112.93	0.00347594	741.749	11.8662	13.98	14.99	0.594563	93.15	43.09	0.0295012	5.35621	0.77885
Yichun	2014	2377483	6403	43.28	65.6	27764	54.1	31.1	23221	0.292421	21502	4718995	13548527	2.99	1261.57	0.00363636	814.433	12.3788	14.24	15.55	0.592788	93.18	43.5	0.0299458	6.03467	0.791842
Yichun	2015	2470471	6517	44.82	66.6	29457	51.7	33.7	25381	0.323068	22351	5333147	15881419	2.92	1428.65	0.00363636	866.856	12.3368	14.52	15.28	0.596254	94	44.57	0.0303883	6.98297	0.799696
Yichun	2016	2573122	6523	46.51	67	32269	45.1	39.4	27452	0.284212	32034	5962459	18214270	2.95	1519.44	0.00374332	952.914	12.6526	15.6	15.27	0.619198	94.61	43.87	0.0356261	7.11438	0.811307
Yichun	2017	2671882	6689	48.11	67.6	37573.3	44.1667	41.8333	29871	0.554246	24059	6.92671e+06	20603978	2.98	1632.38	0.00385027	1114.34	12.9642	15.72	15.14	0.541889	95.8	44.94	0.036894	7.45262	0.81886
Yichun	2018	2768787	6086.96	49.68	68.1	42877.7	43.2333	44.2667	32248	0.572666	25044	7.89097e+06	2.28704e+07	3.03	1790.66	0.00471123	1275.77	15.8077	24.9273	15.34	0.471321	96.5374	44.96	0.0438883	8.63813	0.80552
Yichun	2019	2859393	6260.87	51.22	68.5	48182	42.3	46.7	34831	0.587605	28268	8855220	2.50431e+07	2.92	11118.8	0.00472193	1437.2	15.817	24.2724	15.3993	0.433202	97.1484	47.9966	0.0540069	9.18386	0.786503
Yichun	2020	2821642	6347.83	56.33	79.1074	55452	40.7757	47.633	36747	0.657876	31094	9096082	2.70716e+07	3.28	2406.76	0.00472727	1491.91	17.6528	24.0586	15.5626	0.428196	98.53	48.545	0.0599676	10.2576	0.803628
Yichun	2021	2852219	5614.78	57.38	80.5946	63957	42.4099	47.1037	39930	0.874439	40666	10715184	3.01848e+07	3.05	2365.22	0.00478075	1706.57	17.9839	27.6988	17.8863	0.392896	98.8494	48.5503	0.0553197	13.4731	0.79855
Fuzhou	2013	1667757	6247	42.09	58.6	23780	52	30.6	20835	0.215015	12349	3414562	7940981	3.5	1198.64	0.00300426	500.34	14.2541	19.89	16.64	0.416419	91.12	48.35	0.048355	8.87098	0.791775
Fuzhou	2014	1729807	6393	43.5	59	26118	51.4	32.5	23101	0.199969	13068	3915871	9392481	3.06	1289.83	0.00310638	551.473	14.686	20.49	16.38	0.397388	92.19	46.9	0.0485595	9.46545	0.805242
Fuzhou	2015	1795565	6648	44.97	59.7	27735	49.7	33.8	25065	0.239689	13292	4303478	10996711	3.06	1408.05	0.00314521	587.84	14.8091	20.32	15.85	0.391616	92.5	46.46	0.0559506	11.418	0.815639
Fuzhou	2016	1871053	7191	46.65	60	30381	42.5	39.3	27195	0.194718	21503	4802681	12513001	3.06	1435.03	0.00319681	646.697	14.9844	19.61	14.69	0.379589	93	45.81	0.0558238	12.2942	0.827171
Fuzhou	2017	1943757	6222	48.22	60.4	32678	41	42.1333	29463	0.431274	15243	4944097	14014109	3.06	1544.4	0.00485	699.025	22.6195	21.12	16.17	0.366346	97.61	45.96	0.0748691	13.7186	0.83325
Fuzhou	2018	2015885	6059.33	49.81	60.8	34975	39.5	44.9667	31976	0.425145	15887	5085513	1.55136e+07	3.06	1685.69	0.00516915	751.353	24.0119	22.6764	16.6096	0.357313	97.674	46.7627	0.06659	14.1285	0.835603
Fuzhou	2019	2084955	6095.38	51.35	64.5	37272	38	47.8	34518	0.425819	20147	5226929	1.69409e+07	3.08	11695.4	0.00541649	803.681	25.0793	23.5839	17.12	0.352494	97.75	48.9	0.0754373	13.5557	0.819117
Fuzhou	2020	2058897	5961.55	56.96	75.31	43305	37.4465	48.4754	36628	0.512857	22623	5392622	1.84147e+07	3	2487.69	0.00547074	836.441	28.452	27.3093	17.9	0.341766	95.6255	50.2665	0.0980673	17.0062	0.829323
Fuzhou	2021	2074505	5772.03	57.96	76.8964	49885	38.6843	48.5336	39484	0.695575	29706	6314761	2.01825e+07	2.66	2441.84	0.00579574	954.548	30.4411	29.7069	18.22	0.318553	95.9509	50.34	0.0699005	19.3229	0.828014
Shangrao	2013	2976267	6967	44.66	69.4	21061	51.1	34.1	22195	0.26954	25509	4878360	11646829	3.06	1243.59	0.00209123	614.61	7.15456	21.78	14.31	0.434308	90.32	47.94	0.0517535	4.62015	0.776767
Shangrao	2014	3067102	7156	45.86	70.2	23221	50.3	36	24656	0.272762	26344	5656658	13433252	3.06	1302.06	0.00218246	679.93	7.44023	21.2	14.27	0.414407	90.32	46.68	0.0298147	4.6322	0.798655
Shangrao	2015	3178946	7649	47.34	71.1	24633	48.7	37.8	26924	0.258201	26973	6404178	15602263	3.48	1377.16	0.00339298	724.039	11.5202	20.36	14.82	0.412095	80.19	46.42	0.0413394	7.07953	0.798649
Shangrao	2016	3302216	7758	48.91	71.6	26996	46.8	40.1	29153	0.238655	41884	7211204	17902920	3.5	1429.5	0.00341053	797.268	11.5172	20.93	15.49	0.397586	78.75	47.16	0.0429082	7.44562	0.809125
Shangrao	2017	3420162	7899	50.42	71.9	30277	44.1667	43.4667	31853	0.477407	31092	8768824	20042086	3.04	1528.47	0.00348509	898.92	11.7139	22.96	15.56	0.367615	90.41	47.31	0.0446383	6.71638	0.814043
Shangrao	2018	3539501	8175.2	51.97	72.3	33558	41.5333	46.8333	34656	0.488731	32155	10326444	2.22668e+07	3.2	1678.18	0.00355833	1000.57	11.9122	22.5086	15.7206	0.348213	92.3909	48.1326	0.056529	9.7514	0.817695
Shangrao	2019	3653552	8137.51	53.47	72.8	36839	38.9	50.2	37456	0.521369	33595	11884064	2.43598e+07	2.7	10711.9	0.00358904	1102.22	11.9758	22.842	15.82	0.328467	93.9022	48.9136	0.0812532	7.71703	0.794482
Shangrao	2020	3526049	7991.47	54.32	80.5037	40391	38.1818	50.5319	39647	0.565557	36106	12294064	2.66253e+07	3	2069.99	0.00452895	1151.03	15.908	21.5564	17.856	0.325834	98.1043	48.9095	0.0631789	9.63023	0.80874
Shangrao	2021	3560025	7565.38	55.31	81.6494	47081	39.4583	50.1296	42851	0.730063	51386	14489169	2.9634e+07	2.52	2152.22	0.0045807	1334.86	16.2258	26.3168	19.5257	0.303638	98.5746	49.7768	0.0785343	11.4036	0.806972
Zhengzhou	2013	6.65186e+06	13347	67.42	82.1055	68072.9	55.9594	41.6709	26615.3	3.05621	76161	2.62351e+07	43802100	2.2	1348.69	0.0505696	8195.91	38.7845	6.55	6.65	0.634	95.97	38	0.182115	32.309	0.698036
Zhengzhou	2014	7.07761e+06	14530	68.74	80.4203	72991.7	51.4556	46.3731	29095	3.52705	80831	2.9554e+07	52596500	1.37	1208.3	0.0545342	8955.98	40.0789	6.54	6.98	0.576306	95.89	40.2	0.180979	46.6939	0.612385
Zhengzhou	2015	7.55283e+06	15055	70.64	82.9	77178.7	49.2941	48.6417	31099	3.50313	86518	3.29471e+07	62880000	1.61	1380.51	0.0578301	9662.38	40.9278	7.14	7.14	0.528519	96.04	40.34	0.208642	33.1061	0.648144
Zhengzhou	2016	8.10789e+06	14073	72.43	84.0527	84113.5	46.795	51.278	33214	4.14991	94955	3.66583e+07	69986400	1.89	1389.36	0.0558147	10722.8	37.7297	8.59	8.43	0.468638	99.82	43.64	0.199284	31.6211	0.679073
Zhengzhou	2017	8.61946e+06	11140	74.03	85.0681	93791.9	44.4074	53.9437	36050.5	4.62908	106499	4.05722e+07	75734400	2.27815	1511.3	0.0661781	12149.8	43.0097	9.13	12.87	0.447997	98.03	40.4	0.203398	33.0614	0.656193
Zhengzhou	2018	9.11026e+06	10937	75.59	85.3185	101352	43.8784	54.6718	39042.1	4.72772	117013	4.26809e+07	8.39988e+07	2.53006	1766.65	0.0718805	13404.7	45.1303	9.77	14.26	0.415966	98.05	40.83	0.209623	33.919	0.63832
Zhengzhou	2019	9.54895e+06	8793	77.29	85.6582	113139	39.8376	58.9468	42087.4	5.22249	121189	5.32444e+07	8.6374e+07	1.83266	1999.71	0.0767477	15316.1	47.0064	9.39	14.47	0.390758	98.05	41.05	0.21765	35.8649	0.654085
Zhengzhou	2020	9.89157e+06	9417	78.4	90.1082	96134	39.6528	59.0403	42887.1	5.42112	133489	5.0763e+07	8.94856e+07	2.00272	1907.63	0.0846835	15862.4	50.7894	9.61	14.7	0.379504	98.51	41.5	0.210006	30.7685	0.649533
Zhengzhou	2021	1.00789e+07	9433.51	79.1	90.6145	100092	39.7075	58.8609	45245.8	5.92339	140530	5.38921e+07	8.38959e+07	2.79	1932.86	0.0885424	16771.5	52.582	10.5727	15.267	0.480211	100	41.6345	0.203137	57.0634	0.647313
Kaifeng	2013	1.93956e+06	7336	40.79	57.5569	29326.9	44.7063	34.7292	19492.2	0.76452	24118	5.85651e+06	9416800	2.9	813.794	0.0158455	1801.95	20.7907	14.9	8.98	0.624415	93.37	37.21	0.0546162	17.2997	0.812164
Kaifeng	2014	2.01906e+06	7642	42.26	57.8148	32453.6	42.6537	38.8691	21466.7	0.997233	25397	6.61921e+06	1.13563e+07	2.99	871.838	0.0174691	1971.79	22.8122	14.49	10.51	0.59282	92.63	37.06	0.0566381	19.6099	0.748881
Kaifeng	2015	2.10188e+06	5601	44.21	58.8	35325.8	40.9381	41.3829	22922.6	0.925499	26515	7.47144e+06	13245200	2.92	987.655	0.0206908	2122.16	27.1523	14.96	9.08	0.527134	94.11	32.41	0.0645731	21.6835	0.771107
Kaifeng	2016	2.18486e+06	5469	45.86	59.4282	38619	40.6207	42.9859	24595.9	1.0543	28044	8409933	1.52663e+07	2.88	1082.39	0.0208255	2319.41	27.2722	16.36	9.3	0.500355	93.5	32.22	0.0644389	21.6385	0.773514
Kaifeng	2017	2.26174e+06	5311	47.4	59.0502	41502.8	40.2611	44.9514	26863.6	1.47013	30030	9448066	16681800	2.75561	1189.93	0.0208335	2494.45	27.2403	18.43	10.23	0.473015	95.02	36.2	0.0684047	21.8815	0.789167
Kaifeng	2018	2339599	5321	48.92	58.954	43933.1	38.7567	47.5988	29093.7	1.59653	31864	9.80557e+06	1.76528e+07	2.6211	1255.41	0.0215547	2646.01	28.1192	19.41	11.01	0.443499	95.71	38.39	0.0738819	24.1485	0.76597
Kaifeng	2019	2.43178e+06	5332	50.52	59.5596	51732.9	40.1515	46.3874	31304.8	1.79125	33983	1.0306e+07	1.95562e+07	2.97124	1395.03	0.022143	3124.28	28.7005	20.63	12.21	0.356839	95.9	40.92	0.0904124	23.264	0.77468
Kaifeng	2020	2.50583e+06	5342	51.83	66.979	49166.3	37.8303	46.8388	31868.3	1.88945	35390	9990687	2.06103e+07	2.55833	1407.65	0.0225276	3134.44	29.0711	21.56	14.13	0.431561	96.2	42.45	0.0876373	20.2739	0.776606
Kaifeng	2021	2.52782e+06	5350.85	52.85	67.7375	53173.5	37.9177	47.1828	34194.7	2.14482	37752	1.11252e+07	2.3304e+07	2.85	1456.26	0.0225757	3379.19	29.448	22.0913	15.1096	0.493705	97.0999	45.4683	0.0936344	21.9991	0.772418
Luoyang	2013	3.30189e+06	7637	49.56	64.8483	47568.5	57.7387	34.3366	24820.2	0.744272	36457	1.2692e+07	25189800	3.8	1124.49	0.0125968	4150.6	28.7959	8.96	7.39	0.785073	95.73	37.26	0.114974	22.8071	0.790328
Luoyang	2014	3.46979e+06	7335	51.46	63.8397	49417.3	51.0656	41.8713	26974	0.767961	39157	1.42921e+07	29811000	3.93	1179.63	0.012761	4340.65	28.8238	9.66	8.54	0.740088	97.71	42.08	0.108325	23.6982	0.740724
Luoyang	2015	3.65841e+06	7278	53.6	64	51695.5	48.8625	44.3231	28686.1	0.779994	41808	1.60508e+07	35369600	3.9	1255.61	0.0137472	4584.42	30.6751	9.82	9.23	0.693485	93.75	39.29	0.101445	23.9385	0.77234
Luoyang	2016	3.83603e+06	7149	55.74	66.3947	56410.3	46.8918	46.9829	30752	0.752669	43281	1.80738e+07	40826800	3.97	1372.73	0.0142068	5048.38	31.44	10.53	10.46	0.639394	99.94	39.7	0.10061	23.7416	0.787895
Luoyang	2017	4.01366e+06	7061	57.99	66.41	62982.2	46.5704	48.299	33273.1	1.01774	45698	2.02545e+07	45664100	3.89	1425.64	0.0142068	5669.6	31.2615	11.34	10.89	0.593133	99.81	41.51	0.0987965	23.6661	0.762648
Luoyang	2018	4.1981e+06	7120	60.44	65.6897	67706.6	44.5526	50.3389	35934.8	1.14306	50238	2.15492e+07	5.02361e+07	3.96	1564.52	0.01491	6132.92	32.6927	12.66	10.85	0.551733	99.31	40.71	0.10085	23.7838	0.781862
Luoyang	2019	4.42136e+06	7206	63.02	72.1668	72912.3	46.2884	48.8428	38630	1.27505	53589	2.17079e+07	5.53588e+07	3.80822	1608.53	0.0167768	6653.69	36.4192	13.01	11.88	0.492146	99.55	40.16	0.0998603	24.802	0.784202
Luoyang	2020	4.587e+06	7273	64.98	78.863	72872.5	45.086	49.9587	39286.7	1.42805	58795	2.10557e+07	5.86317e+07	3.66547	1705.2	0.0170059	6777.27	36.6902	13.35	16.12	0.479743	100	42.47	0.10116	21.9407	0.776237
Luoyang	2021	4.65706e+06	7118.13	65.88	79.6444	77110.5	43.6685	51.5397	42076.1	1.66647	61065	2.29116e+07	5.48296e+07	3.93	1538.88	0.0193014	7198.52	41.5844	14.0921	16.13	0.621849	100.004	44.3462	0.13061	28.5399	0.780767
Pingdingshan	2013	2.18785e+06	3572	45.01	55.2174	31495.7	58.2292	31.3311	22481.9	1.10268	25344	5.4521e+06	12317600	3.3	936.183	0.00916561	2057.46	14.9152	11.29	10.25	1.01698	93.34	40	0.0627469	20.7476	0.777191
Pingdingshan	2014	2.25733e+06	3608	46.13	53.4125	33015.8	53.7159	36.0751	24393.1	1.04897	26413	6.14987e+06	14491700	3.25	974.155	0.00927939	2163.57	14.9998	11.52	10.31	0.896161	91.76	39.89	0.0619201	20.0168	0.690717
Pingdingshan	2015	2.31357e+06	3620	47.49	53.25	33991	50.638	39.4544	25592	1.00293	26808	6.90153e+06	1.60314e+07	3.3	1014.08	0.00927939	2228.1	15.0666	13.06	10.39	0.843207	94.91	40.68	0.0606975	21.5859	0.753264
Pingdingshan	2016	2.38803e+06	3654	48.81	52.9375	36708.4	49.0402	41.2754	27101.9	0.918528	27587	7.71713e+06	17327300	3.08	1032.46	0.00927939	2411.97	15.0026	13.5	10.32	0.802902	99.94	40.75	0.0604394	21.4941	0.76459
Pingdingshan	2017	2.44623e+06	3690	50.02	54.6794	39961.2	48.7529	42.9085	29625.1	1.232	29477	8.64535e+06	19451700	2.73377	1243.03	0.00927939	2636	15.0087	13.83	10.8	0.757612	99.22	40.75	0.0616297	25.9687	0.775905
Pingdingshan	2018	2.50901e+06	3709	51.15	53.1874	42586.6	47.625	44.8491	32083.9	1.29619	30998	8.82862e+06	2.16014e+07	3.07551	1426.45	0.00927939	2821.76	14.9637	14.23	11.77	0.712155	99.2	40.75	0.0633505	25.4832	0.756802
Pingdingshan	2019	2.59504e+06	3495	52.33	60.0406	47200.7	46.0498	46.6307	34265.6	1.34339	33184	1.03325e+07	2.35576e+07	2.23863	1560.94	0.00927939	3135.5	14.8014	16.47	13.05	0.635812	98.33	41.62	0.0734422	28.2895	0.756247
Pingdingshan	2020	2.66454e+06	3553	53.42	71.8424	49379.1	45.1182	46.5492	34813.8	1.41007	33666	9.94183e+06	2.48781e+07	3.67427	1618.22	0.00927939	3245.47	14.7156	16.85	12.84	0.625703	98.47	41.62	0.0665611	22.9415	0.762984
Pingdingshan	2021	2.70508e+06	3559.59	54.45	72.7533	54122	44.8573	47.0932	37041.9	1.56619	35252	1.10084e+07	2.79898e+07	1.9	1217.1	0.00927939	3560.41	14.7746	18.5241	12.8145	0.786316	99.31	42.6421	0.0647115	23.6559	0.758677
Anyang	2013	2.2502e+06	4673	43.01	60.7011	33100.4	57.0843	31.0867	23018.9	0.803086	24227	5.36052e+06	1.32862e+07	3.6	951.305	0.010657	2224.99	15.1	13.49	9.75	1.2005	97.72	39.18	0.06881	15.2529	0.790871
Anyang	2014	2.31521e+06	4697	44.17	56.5304	35209.6	52.3598	36.1879	25172.3	1.10364	25009	6.02238e+06	15725800	3.01	1012.03	0.0107919	2367.93	15.2625	13.87	10.09	1.152	97.72	39.27	0.0877595	13.4501	0.757796
Anyang	2015	2.41491e+06	4735	45.91	65.16	36694.7	49.5001	39.5663	26513.5	1.04142	25593	6.75518e+06	18309800	3.27	1060.15	0.0109268	2474.36	15.3989	14.08	10.56	1.08876	97.72	40.06	0.0799985	13.9123	0.735161
Anyang	2016	2.51096e+06	4778	47.39	65.5956	39603	47.837	41.697	28167.6	1.13708	28772	7.55785e+06	20748700	3.33	1190.01	0.0110616	2682.5	15.4761	14.92	11.03	1.01907	97.73	40.62	0.0794187	13.8115	0.769804
Anyang	2017	2.6054e+06	4839	48.89	65.8385	43846.1	48.1774	43.2171	30421	1.37449	30372	8.39483e+06	22812900	3.14843	1304.45	0.0111965	2973.24	15.5749	15.12	11.54	0.89612	97.81	41.2	0.0863748	14.3214	0.779207
Anyang	2018	2.70015e+06	4967	50.27	68.3521	46443.2	46.1528	45.6953	32702.6	1.45307	32157	8.77712e+06	1.79694e+07	3.03719	1440.62	0.0117361	3162.71	16.1972	17.1	11.83	0.86834	97.98	41.61	0.0595759	15.8379	0.784396
Anyang	2019	2.80198e+06	5000	51.6	68.0885	43002.4	44.7858	46.3327	34959.1	1.87124	34739	9.00087e+06	1.58941e+07	3.39747	1492.66	0.011871	2946.07	16.2057	19.49	12.09	0.846458	98.03	41.9	0.0605503	15.167	0.766072
Anyang	2020	2.90463e+06	5035	53.04	76.6247	42185.4	43.8294	45.7694	35344	1.91878	35350	8.5644e+06	1.69136e+07	2.97446	1533.75	0.0120599	3040.14	16.3249	20.4	12.52	0.845358	98.1	41.97	0.0602414	14.4404	0.776558
Anyang	2021	2.93222e+06	4373.89	54.07	77.5649	44690.4	43.7167	46.6281	37464.3	2.07057	36529	9.07958e+06	1.90433e+07	4.17	1416.87	0.0123432	3218.54	16.8726	20.9754	13.2426	0.989575	100	42.3833	0.064296	12.8351	0.775675
Hebi	2013	805214	3480	52.05	70.2097	38918.9	71.7316	18.4563	21227.8	0.910471	7383	1.4513e+06	4870100	2.6	1275.94	0.0297944	822.147	41.2153	15.9	14.39	1.17461	81.63	38.74	0.103426	25.1454	0.783679
Hebi	2014	815935	3553	53.19	71.0955	42549.6	67.3676	23.3287	23112.8	1.31156	7910	1.63444e+06	5885000	2.77	1322.41	0.0299346	901.543	41.7601	16.09	14.85	1.09227	70.38	39.62	0.104042	18.9244	0.762773
Hebi	2015	841484	3602	54.72	71.82	44678	65.4294	25.9279	24539.9	1.28666	8447	1.83667e+06	6.9243e+06	1.69	1180.6	0.0299626	945.755	41.6959	16.07	14.64	1.01333	92.87	39.63	0.116335	22.5842	0.730354
Hebi	2016	858304	3620	56.08	73.1456	47940.2	65.2059	26.7624	26184.1	1.23908	8645	2.05889e+06	8.0906e+06	2.12	1197.07	0.0299626	1019.94	41.8948	16.11	14.57	0.91483	92.48	39.63	0.11689	22.6919	0.764372
Hebi	2017	881800	3716	57.54	75.0134	51167.7	64.9005	28.0383	28519.7	1.57161	9480	2.30511e+06	9017100	1.82	1278.17	0.0299626	1093.76	41.8401	17.48	14.19	0.84485	94.99	39.91	0.137162	22.7732	0.769935
Hebi	2018	900954	3759	58.74	69.6196	53084.1	62.926	30.1067	30687.5	1.58137	9704	2.45422e+06	9.71143e+06	1.7	1443.47	0.0299626	1139.03	41.8047	18.39	14.2	0.804213	95.51	41.95	0.137761	26.9942	0.778627
Hebi	2019	933469	3760	59.88	72.6533	60678.2	59.996	33.5479	32835.6	2.07511	10331	2.99251e+06	1.08088e+07	1.82373	1535.14	0.0299766	1306.58	41.1508	20.69	14.83	0.860025	96.05	43.19	0.138431	26.8368	0.765001
Hebi	2020	956410	3798	60.98	82.6923	62736.2	56.4625	35.5851	33426.6	2.19783	11396	2.86924e+06	1.14931e+07	2.5175	1639.65	0.0303271	1296.39	41.3798	20.98	17.07	0.868883	96.08	45.22	0.146264	26.7642	0.771188
Hebi	2021	970081	3918.11	61.71	83.2535	67802.9	57.8531	35.335	35933.7	2.35413	11815	3.18028e+06	1.30103e+07	3.1	1627.08	0.0306075	1406.95	41.6667	21.402	20.718	0.946626	100	47.2731	0.108476	29.8762	0.771605
Xinxiang	2013	2.75479e+06	5429	46.14	67.6363	31138.5	56.5936	31.3863	22104.6	0.890544	31286	6.23979e+06	15536500	3.8	1011.89	0.0132795	2333.94	18.4407	14.26	10.2	0.866392	90	40.8	0.0610669	16.8813	0.789021
Xinxiang	2014	2.88138e+06	5436	47.66	68.2873	33696.1	51.7683	36.589	23983.5	1.17672	32489	7.04147e+06	18419300	3.96	1034.84	0.0136075	2534.44	18.6612	14.45	10.25	0.835028	90	39.99	0.0568007	17.7217	0.754443
Xinxiang	2015	3.02849e+06	5473	49.61	67.66	34561.7	49.7566	38.9642	25349.1	1.11149	34006	7.77507e+06	19272100	3.98	1075.45	0.0138451	2610.06	18.8039	14.49	10.5	0.816801	90	40	0.0722406	17.6949	0.743823
Xinxiang	2016	3.14925e+06	5507	51.13	66.6558	37804.8	49.5626	40.1514	26892.5	1.10405	35299	8.62395e+06	20068600	3.83	1078.66	0.0142673	2863.71	19.2051	14.9	11	0.735938	92	40	0.071599	17.5377	0.776822
Xinxiang	2017	3.27669e+06	5591	52.86	66.8708	40961.8	48.638	42.1511	29070.8	1.39334	36267	9.66231e+06	2.21053e+07	3.79672	1123.57	0.0145169	3115.84	19.4167	15.06	11.15	0.682712	93.01	40.1	0.0764664	16.7565	0.781784
Xinxiang	2018	3.38786e+06	5640	54.42	67.0231	43696.4	47.8545	43.1893	31309.5	1.47849	37663	1.01964e+07	2.43439e+07	3.81105	1276.71	0.0150476	3338.91	20.0405	15.09	11.7	0.64291	93.1	40.1	0.0765564	16.731	0.768042
Xinxiang	2019	3.50264e+06	5647	56.08	68.2888	50277	45.87	45.4391	33626.4	1.76372	39403	9.96144e+06	2.70948e+07	3.7124	1399.3	0.0152406	3856.45	20.2312	15.39	12.02	0.575212	96.3	40.1	0.0829517	14.43	0.756637
Xinxiang	2020	3.60169e+06	5654	57.58	77.9929	48228.7	44.8646	45.4038	34097.2	1.87498	43800	9.66525e+06	2.88295e+07	4.25866	1444.49	0.0153021	3983.76	20.2826	15.45	12.26	0.584415	98.5	41.8	0.0831002	13.1106	0.768821
Xinxiang	2021	3.60325e+06	5661.43	58.39	78.7846	52028.1	44.6236	46.3284	36245.3	2.12149	45775	10566279	3.23261e+07	4.17	1361.89	0.0154577	4271.88	20.7681	15.5149	12.8791	0.717426	98.9999	42	0.0421924	14.1783	0.7645
Jiaozuo	2013	1810796	7550	52	67.356	48545.3	67.4151	24.7909	22057.6	1.01464	18652	4.9724e+06	13740400	4.1	1092.38	0.0256621	2256.32	29.2709	15.6	10.08	0.979943	88.87	39.8	0.0819573	24.3086	0.756609
Jiaozuo	2014	1.85828e+06	7268	53.15	66.2091	52420.6	61.7997	30.7758	23977.2	1.35066	19300	5.58008e+06	16235300	4.11	1036.9	0.0266868	2437.31	30.3178	16.12	11.03	0.928006	87.5	39.86	0.0816578	28.7504	0.710513
Jiaozuo	2015	1.92988e+06	5564	55.13	69.01	54589.5	59.7568	33.1252	25235.7	1.35194	21356	6.24721e+06	18799500	3.97	1029.67	0.027996	2545.37	31.766	16.02	11.07	0.895888	90.24	40	0.0811575	31.4775	0.691057
Jiaozuo	2016	1.99303e+06	5600	56.78	69.7358	59182.6	59.2766	34.3297	26876	1.33366	21631	6.98917e+06	2.19801e+07	3.93	991.148	0.0285247	2768.71	32.2783	16.13	13.2	0.818663	95	40.04	0.0809379	31.3923	0.752508
Jiaozuo	2017	2.04441e+06	5650	58.38	70.3584	64173	58.4412	35.7985	29219.6	1.59772	21871	7.84343e+06	24537700	3.03	1176.38	0.0285247	3013.21	32.3539	16.45	13.97	0.756448	97.09	40.54	0.0818413	23.8528	0.724432
Jiaozuo	2018	2.0926e+06	5721	59.91	70.67	66329.2	56.5786	37.7323	31499.2	1.69182	22465	7.88536e+06	2.1141e+07	2.97	1239.66	0.0285247	3134	32.4372	17.14	14.02	0.706825	98.89	41.02	0.0820782	23.9228	0.725836
Jiaozuo	2019	2.16109e+06	5779	61.58	71.2915	76827.7	53.6081	40.9674	33956.1	2.01188	23440	9.20229e+06	2.36779e+07	2.86905	1298.8	0.0285247	3648.89	32.2847	17.48	15.05	0.622006	99	42	0.0825497	23.8189	0.721971
Jiaozuo	2020	2.22137e+06	5779	63.03	85.1106	60383.7	41.9878	50.5845	34431.5	2.2345	25117	8.13387e+06	2.07343e+07	4.4902	1391.12	0.0295065	2806.4	33.2548	18.14	15.07	0.77502	99.25	41.37	0.101183	18.5853	0.72408
Jiaozuo	2021	2.24521e+06	5814.29	63.73	85.7294	60642.7	40.0902	53.2921	36290.8	2.43426	27344	8.63296e+06	2.24495e+07	3.4	1261.49	0.0296475	2823.89	33.4261	24.1568	16.7672	0.81035	99.0107	42.895	0.101272	20.3718	0.723962
Puyang	2013	1.35716e+06	3039	36.67	53.8136	31482.6	66.1768	20.6766	21571.3	0.968954	17640	3.68629e+06	9418900	2.6	1097.23	0.0117771	1493.96	13.5909	13.89	13.36	0.933637	92.33	38.91	0.0448527	11.7536	0.794644
Puyang	2014	1427303	3338	38.42	56.6217	34895.1	57.8866	29.6954	23766.5	1.30622	18339	4.16005e+06	11157800	2.75	1117.15	0.0126434	1656.67	14.5357	13.04	13.59	0.857452	91.96	38.57	0.0447106	14.751	0.756335
Puyang	2015	1.51767e+06	3384	40.51	59.7	36842.1	56.5508	31.594	24927.9	1.34424	19362	4.70684e+06	13052800	2.59	1202.38	0.0131117	1755.44	14.9477	13.91	14.29	0.778748	92.7	38.05	0.0683323	14.7875	0.748312
Puyang	2016	1.60571e+06	3715	42.55	60.6902	40059	54.7647	34.0682	26482.4	1.29897	19805	5.29956e+06	15232800	2.33	1180.83	0.0138141	1915.63	15.6345	14.31	14.32	0.73763	93.1	39.04	0.0678379	14.6806	0.780793
Puyang	2017	1.68706e+06	3916	44.59	59.8232	43638.4	53.2997	37.1241	28823.4	1.73922	20849	5941759	17036000	2.12	1430.65	0.0145165	2095.24	16.3869	14.7	14.8	0.674991	95.02	40.65	0.0696181	15.0311	0.780879
Puyang	2018	1.7423e+06	3982	46.47	60.3471	45644.3	50.6222	39.4694	31042.4	1.88981	22297	6.16533e+06	1.75937e+07	2.26	1625.64	0.0147506	2186.43	16.8031	15.13	14.8	0.650489	95.54	40.59	0.0868429	16.5578	0.776519
Puyang	2019	1.8123e+06	4014	48.43	65.1487	43809.8	36.0985	51.6903	33277.4	2.15502	22748	6.89086e+06	1.85598e+07	3.00213	1821.94	0.0149848	2089.98	17.1027	16.08	14.81	0.593571	96.21	40.59	0.0883996	16.8782	0.78667
Puyang	2020	1.88562e+06	4040	49.97	75.385	43908.3	35.3485	50.1049	33643.5	2.42832	24746	6569956	1.95576e+07	3.74978	1903.12	0.0149848	2180.5	16.9604	18.16	14.83	0.57054	97.1	40.75	0.0924871	16.2343	0.781356
Puyang	2021	1.90981e+06	4105.24	51.01	76.2971	47131.1	37.4027	50.7641	35998.5	2.68904	26353	7.22587e+06	2.16019e+07	3.6	1510.26	0.0152189	2341.14	17.3611	18.3485	14.9251	0.724632	98.2138	40.8058	0.102033	18.2425	0.781515
Xuchang	2013	1.85747e+06	5036	43.32	66.6102	44296.6	67.4695	22.8115	21717.4	1.18365	21086	5.56554e+06	1.37111e+07	3	1111.81	0.0168709	2515.28	19.5905	12.4	10.4	0.675895	97	39.15	0.0542469	8.22566	0.802022
Xuchang	2014	1.91234e+06	5103	44.56	60.1173	48471.5	60.7601	30.3924	23753	1.18656	21795	6.27199e+06	16372300	2.75	1187.29	0.0176742	2758.33	20.5052	12.56	10.51	0.633786	96.99	38.3	0.0542921	9.38345	0.720841
Xuchang	2015	1.98632e+06	5196	46.43	57.73	50162.4	58.9958	33.1939	25224.9	1.15961	22501	7.07193e+06	19310800	2.85	1264.25	0.0180759	2869.24	21.0374	12.46	10.52	0.581813	97	38.36	0.0513779	12.4191	0.762282
Xuchang	2016	2060448	5661	48	59.0998	54522.2	58.8185	34.3479	27015.9	1.14128	23127	7.94288e+06	22637900	2.98	1279.22	0.0190801	3142.21	22.1311	12.47	12.84	0.537304	90.53	40	0.0512044	12.3771	0.764926
Xuchang	2017	2136936	2978	49.65	60.1205	59911.4	59.082	35.2566	29444.6	1.56449	24688	8.91276e+06	25318000	2.99	1321.42	0.0206869	3479.48	23.9312	30.07	13.7	0.468193	98	40	0.0904043	9.99071	0.786722
Xuchang	2018	2.21956e+06	2978	50.96	63.4694	63987.6	57.7569	37.0007	31918.4	1.70188	25550	8.73769e+06	2.79124e+07	2.99	1470.1	0.0214903	3740.75	24.5666	31.65	14.75	0.43851	98.03	41.28	0.0810766	9.77844	0.745975
Xuchang	2019	2.28304e+06	3046	52.32	63.9547	76311.7	54.0221	41.1991	34376.1	1.80093	26070	1.27165e+07	2.9368e+07	2.9729	1587.13	0.0224945	4487.48	25.6669	34.09	15.75	0.409349	98.04	41.54	0.0827757	10.4088	0.762262
Xuchang	2020	2.34678e+06	3141	53.55	73.4771	78875.5	52.7323	41.9463	34926.1	1.84069	27598	1.21942e+07	2.98554e+07	3.52287	1633.65	0.0234987	4558.25	26.6977	33.57	16.4	0.406893	98.1	41.61	0.0818958	10.5125	0.764986
Xuchang	2021	2.3917e+06	3311.58	54.58	74.3283	83415.1	52.3278	42.6932	37196.3	2.0542	29325	1.33101e+07	3.198e+07	2.95	1512.54	0.0243021	4830.74	27.613	32.8975	16.0669	0.518968	99.6758	41.7395	0.0848072	10.5591	0.757741
Luohe	2013	1.07301e+06	5224	43.8	58.2117	33568.5	67.7953	19.7235	21173.8	1.05541	12988	3.41537e+06	6482900	2.6	1044.42	0.0226597	1138.54	24.9	14.43	14.78	0.766829	96.25	39.28	0.0893951	29.6392	0.837184
Luohe	2014	1.09154e+06	5224	45.09	55.1717	36366.3	63.7061	24.7009	23281.2	1.12842	13551	3.864e+06	7733000	1.92	1091.22	0.0226597	1243.77	25.1983	14.52	14.78	0.744898	96.25	39.28	0.0980254	29.7422	0.783148
Luohe	2015	1.13032e+06	5283	46.95	56.09	37986.6	62.9413	26.3386	24754.6	1.46503	14220	4.37413e+06	9085300	1.96	1098.01	0.0245171	1311.73	27.4143	15.01	14.62	0.703211	96.25	36.3	0.0955348	34.1391	0.795928
Luohe	2016	1.16692e+06	5491	48.76	57.3002	41137.9	62.3537	27.1213	26617.5	1.50817	14388	4.91552e+06	10604200	2.52	1137.18	0.0248886	1429.79	27.996	15.5	14.88	0.658065	97.59	36.21	0.0961056	34.3431	0.801909
Luohe	2017	1.19998e+06	5542	50.36	58.339	44086.3	61.2639	29.3205	28858.7	1.79247	14699	5.50314e+06	11852900	2.1	1342.04	0.0251374	1539.64	28.3994	16.43	15.01	0.599516	96.95	38.03	0.0935454	35.4205	0.826143
Luohe	2018	1.23343e+06	5713	51.84	58.8901	46532.1	59.9387	31.0869	31167.7	2.03601	15187	5.80185e+06	1.29907e+07	2.22	1401.67	0.0251374	1634.28	28.4411	17.05	14.95	0.571998	97.01	41.13	0.109318	30.261	0.790696
Luohe	2019	1.27531e+06	5799	53.58	61.2063	59189.7	46.2437	45.0261	33505.3	2.22381	16183	6.73324e+06	1.44764e+07	1.26475	1532.31	0.0254421	2085.95	28.7749	18.3	15.58	0.545	98.08	42.25	0.114402	27.3086	0.808972
Luohe	2020	1.30075e+06	5864	54.84	73.9359	66239.2	42.8276	47.6436	34108.4	2.49467	16740	6.42982e+06	1.525e+07	3.48361	1656.58	0.0254421	2079.92	28.8756	18.1	17.97	0.64032	100	42.25	0.16139	26.4767	0.808604
Luohe	2021	1.325e+06	5826.62	55.86	74.6982	72559.7	43.0484	47.9176	36769	2.66077	18709	7.16509e+06	1.72884e+07	3.03	1690.11	0.0254421	2274.45	28.8744	19.144	18.3488	0.653729	100	42.9101	0.163651	26.9815	0.802758
Sanmenxia	2013	1.04079e+06	10967	48.1	54.2417	53863.3	66.3901	25.3368	20937.9	0.590375	12793	3.15737e+06	11130200	2.9	1523.36	0.00301932	1592.02	13.8645	9.61	14.65	0.957519	85.31	43.47	0.0449672	9.40937	0.799864
Sanmenxia	2014	1061455	11363	49.37	55.572	55259.9	62.5201	28.5006	22738.5	0.513716	13774	3.55757e+06	13275700	2.78	1623.44	0.00301932	1638.77	13.9535	9.57	14.14	0.945167	97.1	43.4	0.0495814	13.7023	0.778337
Sanmenxia	2015	1.07396e+06	7134	50.86	55.1	55681.4	58.184	32.3464	23824.6	0.48901	14000	3968605	15387700	2.84	1662.9	0.00563607	1653.28	26.5202	9.34	11.34	0.938972	73.52	29.93	0.0755825	11.2805	0.788201
Sanmenxia	2016	1.08191e+06	6942	52.06	54.6626	58893.7	56.4862	34.199	25254.1	0.413167	14330	4.41134e+06	17731200	2.82	1778.88	0.00563607	1752.16	26.9464	11.46	12.04	0.837469	95.8	39.8	0.0767972	11.4618	0.793587
Sanmenxia	2017	1.09759e+06	6592	53.46	54.2417	63977	56.5453	35.2358	27562.3	0.652076	13829	4.93874e+06	19768900	2.76	2066.09	0.00563607	1912.8	27.2758	12.9	12.99	0.802884	97.45	39.86	0.0790999	12.4056	0.787409
Sanmenxia	2018	1.11288e+06	6770	54.73	56.2571	67275.1	55.1127	37.0938	29822.1	0.675832	15156	5.33745e+06	2.1846e+07	2.77	2035.02	0.00615942	2019.46	30.0974	13.19	12.95	0.750777	96.7	36.47	0.0797172	13.9913	0.797032
Sanmenxia	2019	1.13252e+06	6699	56.06	60.3346	63473	48.8209	41.7474	32177.9	0.675538	15816	5.01819e+06	2.40705e+07	2.57306	2196.73	0.00615942	1908.05	30.294	13.62	13.09	0.614135	97.6	36.8	0.0799921	17.721	0.790454
Sanmenxia	2020	1.16547e+06	6753	57.26	68.3549	71540.9	47.3737	42.4974	32789.4	0.703006	17176	4.83291e+06	2.54009e+07	3.49843	2211.68	0.00615942	1917.15	30.0678	13.7	16.62	0.591474	97.81	43.68	0.0836199	17.4659	0.791631
Sanmenxia	2021	1.18265e+06	7123.29	58.03	68.9489	77701	47.3175	43.1784	35150.2	0.794959	18256	5.35135e+06	2.80544e+07	3.37	2219.18	0.00615942	2091.36	30.0294	13.4238	14.1846	0.8048	99.0071	44.6309	0.0785265	20.1129	0.793039
Nanyang	2013	3.85964e+06	2400	37.86	52.3808	24691.6	50.6141	31.3852	21653.4	0.471114	41028	1.23465e+07	20914000	3.2	927.393	0.00561993	3302.05	14.6147	12.41	17.3	0.50627	92.98	25.19	0.0488597	6.62906	0.796652
Nanyang	2014	3.98144e+06	2427	39.3	53.4066	26650.3	46.5002	35.9755	23711.1	0.435703	43832	1.39005e+07	24869100	3.23	955.559	0.00559843	3535.84	14.6502	12.98	17.15	0.481311	88.22	25.39	0.0512491	7.87097	0.746398
Nanyang	2015	4.16429e+06	2506	41.36	52.98	28653.3	44.2554	38.2461	25140	0.441125	45131	1.57019e+07	29112000	2.76	993.773	0.00563728	3788.58	14.8435	13.63	16.66	0.447566	97.73	25.59	0.0492233	9.19312	0.78335
Nanyang	2016	4.33819e+06	2582	43.32	54.0458	31010.2	43.7998	39.651	26898.1	0.389694	47172	1.75643e+07	33954900	2.72	1086.41	0.00566331	4116.51	14.9926	12.22	8.04	0.417042	98.88	37.18	0.0494892	9.24278	0.796768
Nanyang	2017	4.50503e+06	2503	45.34	54.2298	33255.3	43.0875	41.5791	29128	0.636123	49923	19509180	37332100	1.18395	1226.11	0.00586436	4420.9	15.647	13.28	8.95	0.391676	99.72	36.81	0.0517004	9.97977	0.810152
Nanyang	2018	4.63977e+06	2503	47.12	54.1149	35554.6	41.3699	43.9384	31312.6	0.661312	52231	2.0003e+07	4.09184e+07	2.5571	1369.49	0.00602769	4713.59	16.2288	13.5	10.61	0.376322	99.85	37.56	0.0521804	10.1457	0.812052
Nanyang	2019	4.78567e+06	2504	49.03	54.8205	38063.8	33.2317	51.8413	33441.6	0.669053	55680	2.07716e+07	4.51806e+07	2.77816	1585.86	0.00602769	5041.6	16.3718	14.29	14.27	0.356904	99.74	42.29	0.0580184	9.94908	0.792061
Nanyang	2020	4.91497e+06	2525	50.59	67.0788	40314.8	32.1156	51.2648	33910	0.757642	62405	1.99873e+07	4.76798e+07	3.18982	1703.91	0.00612048	5188.13	16.7015	14.88	15.31	0.361151	99.85	42.92	0.0579395	9.67752	0.804755
Nanyang	2021	4.96953e+06	2549.9	51.61	67.8202	44894	31.6045	51.556	36182.1	0.866363	73600	2.19627e+07	5.39239e+07	3.85	1634	0.0062144	5738.36	17.1098	15.4435	16.8337	0.41728	99.5249	44.6164	0.0521467	9.39869	0.802956
Shangqiu	2013	2.60637e+06	9361	34.62	57.2569	21072.9	46.8065	30.884	20214.2	0.887838	33270	6.33194e+06	12467900	3.7	1054.57	0.00580437	2032.8	8.25264	9.21	6.05	0.821245	90.72	41.42	0.0398486	11.0208	0.823364
Shangqiu	2014	2.73734e+06	9362	36.02	57.4594	23359.3	43.3255	34.5981	22273.8	0.926128	35080	7191835	1.49389e+07	3.62	1050.12	0.00583894	2243.47	8.22423	9.52	6.33	0.746758	90.03	42.23	0.0370682	10.7047	0.791792
Shangqiu	2015	2.91157e+06	9364	38.02	59.12	24940.5	41.7865	37.4114	23571.5	0.865152	36563	8.13175e+06	17172500	3.71	921.261	0.00588565	2394.82	8.22669	9.79	6.93	0.689258	91.4	41.75	0.0393314	5.61504	0.808086
Shangqiu	2016	3.07381e+06	9362	39.81	61.2742	27331.8	41.4163	39.1653	25217.3	0.845752	37875	9.18534e+06	19911600	3.7	904.121	0.00588565	2628.72	8.15935	9.79	7.33	0.651969	78.79	41.94	0.0390095	5.56908	0.821148
Shangqiu	2017	3.23106e+06	9364	41.61	62.1576	30116.7	42.4218	40.6141	27595.3	1.21215	39855	1.0323e+07	22331400	3.58615	1099.7	0.00588565	2901.48	8.11322	11.73	8.82	0.613515	97.73	45.87	0.0464128	6.56785	0.825571
Shangqiu	2018	3.36657e+06	9367	43.17	64.4307	32670	41.3404	42.6769	29995.8	1.26373	40844	1.12149e+07	2.48358e+07	3.51133	1150.62	0.00644619	3157.19	8.84797	12.27	10.28	0.576091	98.57	43.46	0.0517474	7.18096	0.793601
Shangqiu	2019	3.50533e+06	9367	44.89	65.2762	39719.2	40.9962	44.2704	32335.5	1.44853	43631	1.48074e+07	2.75469e+07	2.28722	1192.54	0.00644619	3847.24	8.8363	13.5	14.44	0.561112	98.59	47.1	0.0550924	7.87583	0.80432
Shangqiu	2020	3.61141e+06	9367	46.19	72.6942	37438.7	37.8373	44.5386	32852.8	1.60519	45219	1.41018e+07	2.92064e+07	4.22619	1269.19	0.00644619	3865.91	8.82511	13.54	14.44	0.577385	98.47	47.85	0.0536413	8.05771	0.807831
Shangqiu	2021	3.64603e+06	2829.54	47.21	73.4198	39678.3	37.3687	43.9113	34758	1.87323	47934	1.4895e+07	3.16427e+07	3.82	1173.26	0.0152121	4074.7	21.0838	14.3056	14.4955	0.654667	98.5	21.4892	0.0548178	21.3758	0.801917
Xinyang	2013	2.42243e+06	1900	39.21	58.657	24754.2	40.4511	33.0158	19149.7	0.356939	21056	6.8976e+06	14472800	2.4	1204.12	0.00444069	2089.55	13.5964	17.42	14.14	0.682519	89.5	42.42	0.0315955	5.91606	0.801545
Xinyang	2014	2.52128e+06	2035	40.58	57.1422	27490.4	41.1567	34.2203	21060.4	0.336163	22895	7.78355e+06	17231700	2.9	1263.07	0.0046918	2322.37	14.2843	16.59	14.14	0.662044	88.99	42.41	0.0333006	6.32534	0.820285
Xinyang	2015	2.64678e+06	2065	42.52	56.99	29351.5	39.9044	35.95	22433.8	0.362589	23921	8.80285e+06	20238800	2.79	1313.88	0.00470501	2484.03	14.2976	16.62	14.14	0.643784	90	42.46	0.0407242	6.34398	0.807296
Xinyang	2016	2.75141e+06	2181	44.12	56.4403	31732.6	39.5463	38.5647	23959.3	0.305982	25029	9.81473e+06	22177000	2.68	1451.56	0.00496934	2693.01	15.0733	15.77	14.14	0.616487	90.07	42.46	0.0406498	6.33238	0.833602
Xinyang	2017	2.85795e+06	2262	45.78	56.1273	34025	39.0277	41.0174	26060.5	0.571742	26356	1.08577e+07	24150400	2.02426	1616.29	0.00518714	2900.11	15.7173	15.65	14.14	0.585974	91.01	42.46	0.0511309	6.66368	0.837433
Xinyang	2018	2.96402e+06	2348	47.27	55.5974	36951.1	37.5886	43.7215	28276.2	0.561713	31804	1.13661e+07	2.65027e+07	3.01288	1871.97	0.00530503	3155.54	16.0038	15.32	14.14	0.550405	95.99	43.8	0.0548769	6.63435	0.822791
Xinyang	2019	3.0561e+06	2441	48.86	55.97	42641.4	36.5742	45.3828	30425.2	0.598099	34062	1.21421e+07	2.93151e+07	2.45632	1895.65	0.00545623	3645.4	16.5009	14.83	14.14	0.530095	97.09	44.63	0.067772	6.74362	0.810802
Xinyang	2020	3.12578e+06	2521	50.12	66.1608	44921.9	35.6172	45.2449	30942.4	0.668162	36361	1.16023e+07	3.10215e+07	2.55746	2065.7	0.00552442	3707.79	16.7559	14.49	14.19	0.532163	97.61	46.52	0.0660135	7.72937	0.823675
Xinyang	2021	3.16352e+06	2531.69	51.14	66.8952	49345	34.7395	45.6422	33479.7	0.807374	38347	12528471	3.46189e+07	2.92	1874.62	0.00566663	4050.43	17.3278	14.4613	14.6259	0.600434	100	45.6517	0.0655184	8.86626	0.819089
Zhoukou	2013	3.02706e+06	3096	33.32	54.869	20358.8	49.9064	25.1885	18045.8	0.571542	32942	7.67038e+06	11515500	4	1021.2	0.00526712	2366.4	6.93466	22.99	10.36	0.471795	91.7	39	0.0124384	2.95549	0.842738
Zhoukou	2014	3.13929e+06	3531	34.39	55.7385	22625	47.2537	30.2721	19742.4	0.608922	34904	8.64464e+06	13754400	3.95	990.623	0.00551793	2629.51	7.2301	21.88	10.38	0.438864	90.34	38.71	0.0148108	4.20113	0.802499
Zhoukou	2015	3.29841e+06	3808	35.95	55.6	23727.6	45.921	32.3524	21019	0.659393	37888	9747343	16073000	2.89	1015.93	0.00569601	2761.59	7.42561	21.53	11.33	0.411515	93.06	39.35	0.0185286	4.80763	0.810979
Zhoukou	2016	3.43481e+06	3918	37.26	55.5959	25682.1	45.9495	33.836	22471	0.620792	40029	1.09409e+07	18621500	3.68	1046.96	0.00586907	2991.76	7.61512	21.07	13.56	0.390939	93.22	38.21	0.0184412	4.78494	0.840915
Zhoukou	2017	3.55297e+06	4097	38.66	54.65	27978.3	45.7525	36.0895	24313	0.957419	41295	1.22716e+07	20472900	3.82248	1106.43	0.00602374	3250.56	7.83979	20.5	12.97	0.355739	93.22	38.22	0.0198144	4.52434	0.840835
Zhoukou	2018	3.62944e+06	4313	39.93	55.5551	30820.6	45.1266	38.1659	26403.9	1.07498	45147	13225670	2.24652e+07	3.69434	1250.67	0.00627289	3551.23	8.25458	20.98	13.31	0.337952	95.72	38.57	0.020973	5.23764	0.808127
Zhoukou	2019	3.71375e+06	4463	41.15	62.9563	36891.5	43.9586	41.2055	28437	1.23867	47215	1.67962e+07	2.46741e+07	3.48402	1337.93	0.00648106	4226.89	8.58957	21.97	13.88	0.328489	96.79	39.03	0.0235792	5.92381	0.823692
Zhoukou	2020	3.84016e+06	4664	42.58	68.582	36214.4	41.1059	41.6923	28863.6	1.34508	49134	1.65064e+07	2.60796e+07	3.83769	1440.06	0.00664242	4317.68	8.80947	21.54	15.77	0.330953	96.83	39.87	0.0235843	6.20575	0.824218
Zhoukou	2021	3.86168e+06	5441.48	43.62	69.4246	39125.9	40.5233	42.0131	30826.3	1.59772	53219	1.80475e+07	2.77255e+07	3.27	1412.59	0.00958783	4620.37	12.9538	22.8316	14.9525	0.383281	99.6794	37.8068	0.0129409	7.85621	0.818679
Zhumadian	2013	2.40729e+06	2506	34.02	54.5513	22296.3	43.7723	30.687	19430.5	0.572344	29385	5.8989e+06	10149000	3.2	994.127	0.00457378	2037.82	9.75113	22.56	10.05	0.687993	92.29	40.35	0.0263139	5.67968	0.827997
Zhumadian	2014	2.48995e+06	2522	35.21	57.7573	24461.2	41.3232	35.1865	21320.4	0.561249	30214	6.66567e+06	12144100	3.02	1046.5	0.00472624	2235.1	10.0824	23.23	10.5	0.655451	92.07	40.39	0.0264859	7.93869	0.804392
Zhumadian	2015	2623485	2539	37	60.05	26031.5	39.8434	37.8896	22608.3	0.615425	31216	7.5511e+06	14497600	3.12	1081.13	0.00497813	2388.92	10.5916	23.81	11.07	0.637106	92.5	40.4	0.0270221	8.28291	0.806992
Zhumadian	2016	2736580	2562	38.5	60.6619	28305	39.2266	39.8476	24158.1	0.560945	32824	8491132	16927100	3.19	1148.82	0.00532944	2607.36	11.3112	25.01	11.22	0.527651	96.66	40.4	0.0269555	8.26252	0.834849
Zhumadian	2017	2.84909e+06	2562	39.99	61.0913	31102	40.0659	41.4062	26339.5	0.901455	35217	9571735	18971300	2.56409	1299.62	0.00565889	2874.38	11.9826	25.43	15.04	0.500171	97.51	43.2	0.0273142	8.39638	0.844536
Zhumadian	2018	2.93481e+06	2777	41.42	50.9316	33773.4	39.0525	43.5417	28419.8	0.999194	36703	1.01082e+07	2.10985e+07	2.78399	1459.32	0.0059658	3132.45	12.702	23.46	14.21	0.476113	98.68	44.98	0.0308056	10.2886	0.810295
Zhumadian	2019	3.01905e+06	2786	42.88	61.983	38943.1	40.1849	42.7506	30409.2	1.09504	38263	1.02237e+07	2.35769e+07	2.00275	1655.36	0.00630253	3623.71	13.5043	23.39	15.25	0.457211	98.79	45.1	0.0520829	10.3711	0.797501
Zhumadian	2020	3.09267e+06	2967	44.14	70.7272	40709.5	38.4858	42.3501	30834.9	1.27061	46071	9.96202e+06	2.51165e+07	2.90624	1697.1	0.00659552	3778.61	14.2011	22.11	15.63	0.444044	99.93	45.47	0.0448441	10.5331	0.817444
Zhumadian	2021	3.12667e+06	3136.76	45.17	71.6162	44266.3	38.936	43.0023	33178.4	1.43627	47844	1.096e+07	2.83389e+07	3.35	1395.73	0.00686067	4074.03	14.9523	28.5787	17.4885	0.548218	100	45.8937	0.0484587	10.4406	0.808414
